# Supplementary material for: Bacterial and viral pathogen-associated molecular patterns induce divergent early transcriptomic landscapes in a bovine macrophage cell line
Source: BMC Genomics. 2019 Jan 8;20:15. doi: 10.1186/s12864-018-5411-5 (PMC6323673; doi:10.1186/s12864-018-5411-5)
Supplement: Supplementary file 3 — KEGG pathways generated for poly(I:C)vs Con, CpG DNA vs Con, and poly(I:C) vs CpG DNA (XLSX 98 kb) [file 12864_2018_5411_MOESM3_ESM.xlsx]

## Sheet: KEGG_CpGvsCon_01may17
KEGGID	Pathway	TopToBottom	N	Up	Down	P.Up	P.Down	up_genes	down_genes
path:bta04974	Protein digestion and absorption	61	42	15	0	1.19091e-20	1	COL15A1, COL1A1, COL1A2, COL11A1, COL4A3, SLC38A2, COL12A1, COL4A4, COL3A1, COL4A5, COL27A1, COL11A2, ATP1B1, COL4A6, COL5A2
path:bta04512	ECM-receptor interaction	60	55	15	0	5.5396e-18	1	FN1, CD44, ITGB1, COL1A1, COL1A2, ITGB5, COL4A3, COL4A4, THBS3, LAMA1, ITGA7, SDC4, COL4A5, COL4A6, AGRN
path:bta04151	PI3K-Akt signaling pathway	59	233	22	4	1.29553e-16	0.0432553	FN1, MET, ITGB1, VEGFC, COL1A1, COL1A2, ITGB5, HSP90B1, COL4A3, COL4A4, THBS3, LAMA1, ITGA7, EFNA1, ATF4, COL4A5, CDKN1A, COL4A6, NR4A1, DDIT4, CREB3L2, PPP2R3A	PRKCA, YWHAG, PPP2R2B, CCND1
path:bta04510	Focal adhesion	55	162	14	4	5.47376e-10	0.0176019	FN1, MET, ITGB1, VEGFC, COL1A1, COL1A2, ITGB5, COL4A3, COL4A4, THBS3, LAMA1, ITGA7, COL4A5, COL4A6	JUN, PRKCA, CCND1, TLN2
path:bta04360	Axon guidance	54	141	12	4	3.20116e-09	0.00739865	MET, ITGB1, TRPC1, EFNA1, PLXNB2, SEMA3C, SEMA4C, RGS3, PDK1, NTN4, SEMA3B, SLIT3	EFNB2, PRKCA, LIMK2, BMP7
path:bta04933	AGE-RAGE signaling pathway in diabetic complications	57	84	10	4	3.77398e-09	0.00132485	FN1, SERPINE1, VEGFC, COL1A1, COL1A2, COL4A3, COL4A4, COL3A1, COL4A5, COL4A6	JUN, EDN1, PRKCA, CCND1
path:bta05146	Amoebiasis	56	60	9	2	5.00434e-09	0.0510922	FN1, COL1A1, COL1A2, COL4A3, COL4A4, LAMA1, COL3A1, COL4A5, COL4A6	GNA14, PRKCA
path:bta05202	Transcriptional misregulation in cancer	1	117	10	2	4.35151e-08	0.124191	FUS, MET, PLAU, CDKN1A, CCNT2, ETV5, MEIS1, MYCN, DDIT3, JMJD1C	PLAT, LOC616819
path:bta05205	Proteoglycans in cancer	63	161	12	3	5.13316e-08	0.0762243	DCN, FN1, MET, CD44, PLAU, ITGB1, PLAUR, ITGB5, FZD1, SDC4, ANK3, CDKN1A	PRKCA, CTSL, CCND1
path:bta05222	Small cell lung cancer	58	75	8	1	4.68657e-07	0.359472	FN1, ITGB1, COL4A3, COL4A4, LAMA1, COL4A5, COL4A6, CDKN2B	CCND1
path:bta05200	Pathways in cancer	62	309	14	8	4.96472e-07	0.000300242	FN1, MET, ITGB1, VEGFC, HSP90B1, EPAS1, COL4A3, COL4A4, FZD1, LAMA1, COL4A5, CDKN1A, COL4A6, CDKN2B	JUN, PRKCA, FADD, AXIN2, CCND1, DAPK3, BDKRB1, BMP2
path:bta04514	Cell adhesion molecules (CAMs)	37	65	7	1	7.22872e-07	0.275668	GLG1, ITGB1, JSP.1, CLDN1, SDC4, CNTNAP1, LOC616942	ICOSLG
path:bta04210	Apoptosis	36	121	9	3	1.44929e-06	0.0319508	LOC104968444, PTPN13, CFLAR, PARP3, MAP3K14, ATF4, HTRA2, DDIT3, TNFRSF10D	JUN, FADD, CTSL
path:bta03320	PPAR signaling pathway	NA	44	6	1	1.74876e-06	0.210176	ACSL3, LOC101906058, SCD, FABP3, SORBS1, FADS2	CPT1A
path:bta01212	Fatty acid metabolism	NA	47	6	3	5.93622e-06	0.00304362	ACSL3, LOC101906058, SCD, FASN, FADS2, FADS1	CPT1A, MCAT, ACAT2
path:bta04137	Mitophagy - animal	11	59	6	1	2.38878e-05	0.309046	GABARAPL1, ATF4, NBR1, CITED2, BNIP3L, BNIP3	JUN
path:bta04610	Complement and coagulation cascades	NA	26	4	2	2.53534e-05	0.00539295	SERPINE1, PLAU, PLAUR, CD55	PLAT, BDKRB1
path:bta04918	Thyroid hormone synthesis	NA	39	5	2	2.99408e-05	0.0224472	HSP90B1, HSPA5, ATF4, ATP1B1, CREB3L2	PRKCA, GSR
path:bta04060	Cytokine-cytokine receptor interaction	2	101	6	3	5.56603e-05	0.00874991	IL13RA1, MET, VEGFC, IL13RA1, TNFRSF12A, TNFSF18	BMP7, BMP2, TNFRSF19
path:bta04145	Phagosome	35	110	7	5	6.71208e-05	0.00044887	ITGB1, ITGB5, JSP.1, THBS3, TCIRG1, MRC2, LOC616942	TUBB2A, TUBB2B, CTSL, TUBB6, TUBB3
path:bta01040	Biosynthesis of unsaturated fatty acids	NA	26	4	1	7.22098e-05	0.13476	LOC101906058, SCD, FADS2, FADS1	LOC512541
path:bta05166	HTLV-I infection	3	212	9	5	0.000107891	0.00665877	MYBL1, JSP.1, FZD1, MAP3K14, ATF4, CDKN1A, CDKN2B, XBP1, LOC616942	JUN, CCND1, TLN2, SRF, RANBP1
path:bta04140	Autophagy - animal	NA	121	7	2	0.000123327	0.155937	GABARAPL1, CFLAR, RUBCN, ATG16L2, DDIT4, ZFYVE1, BNIP3	CTSL, DAPK3
path:bta05206	MicroRNAs in cancer	80	135	7	4	0.000180241	0.0066836	MET, CD44, PLAU, CDKN1A, DDIT4, BMF, CDCA5	PRKCA, CYP1B1, HMOX1, CCND1
path:bta04141	Protein processing in endoplasmic reticulum	NA	154	8	3	0.000248737	0.0872271	HSP90B1, HSPA5, DNAJB11, ATF4, PPP1R15A, XBP1, PDIA6, DDIT3	UBE2J2, HSPH1, RAD23B
path:bta04152	AMPK signaling pathway	72	103	6	4	0.000293197	0.00262524	LOC101906058, SCD, FASN, SREBF1, CREB3L2, PPP2R3A	HMGCR, CPT1A, PPP2R2B, CCND1
path:bta04350	TGF-beta signaling pathway	NA	68	5	5	0.000375187	4.44206e-05	DCN, FST, SMURF1, CDKN2B, BMP6	ID1, SMAD6, ID3, BMP7, BMP2
path:bta04068	FoxO signaling pathway	NA	112	6	2	0.000437473	0.126963	GABARAPL1, PLK3, CCNG2, CDKN1A, CDKN2B, BNIP3	CCND1, PLK2
path:bta05203	Viral carcinogenesis	29	184	8	7	0.000498694	0.000161326	JSP.1, HDAC5, ATF4, CDKN1A, CDKN2B, HDAC9, LOC616942, CREB3L2	JUN, YWHAG, CCND1, LOC527645, SRF, RANBP1, HIST2H2BF
path:bta05144	Malaria	12	20	3	0	0.00052746	1	MET, THBS3, LRP1
path:bta04668	TNF signaling pathway	28	84	5	4	0.000562319	0.000875299	MMP14, CFLAR, MAP3K14, ATF4, CREB3L2	JUN, EDN1, FADD, CXCL3
path:bta05412	Arrhythmogenic right ventricular cardiomyopathy (ARVC)	NA	45	4	0	0.000656701	1	GJA1, ITGB1, ITGB5, ITGA7
path:bta05230	Central carbon metabolism in cancer	NA	51	4	1	0.00163689	0.27651	MET, SLC16A3, PDK1, HK2	SLC7A5
path:bta04022	cGMP-PKG signaling pathway	77	101	5	1	0.00209972	0.437068	CNGA1, MEF2A, ATF4, ATP1B1, CREB3L2	SRF
path:bta04371	Apelin signaling pathway	78	101	5	2	0.0022184	0.114156	CTGF, SERPINE1, GABARAPL1, MEF2A, HDAC5	PLAT, CCND1
path:bta04115	p53 signaling pathway	NA	62	4	1	0.00258447	0.306213	SERPINE1, SESN2, CCNG2, CDKN1A	CCND1
path:bta00330	Arginine and proline metabolism	NA	33	3	1	0.00329295	0.174057	P4HA2, SAT1, P4HA1	CKMT1B
path:bta04911	Insulin secretion	NA	40	3	1	0.00337496	0.174573	ATF4, ATP1B1, CREB3L2	PRKCA
path:bta01100	Metabolic pathways	49	942	17	21	0.00369275	4.00414e-08	ACSL3, FASN, LDHA, TPI1, PTGES, ST3GAL4, ST3GAL5, P4HA2, SAT1, IDUA, TCIRG1, AK4, P4HA1, HSD3B7, GGT7, GNE, HK2	DHRS3, BLVRB, CKMT1B, MOCS1, CYP1A1, HMGCR, HMGCS1, SELENOI, MCAT, PANK3, ACAT2, LOC512541, DLAT, HMOX1, TALDO1, DHCR7, GCLM, CPOX, ENO3, NSDHL, POLR2D
path:bta04910	Insulin signaling pathway	NA	118	5	0	0.00391807	1	FASN, SORBS1, SREBF1, INPPL1, HK2
path:bta00061	Fatty acid biosynthesis	NA	10	2	1	0.00392552	0.0593945	ACSL3, FASN	MCAT
path:bta05332	Graft-versus-host disease	40	16	2	0	0.00412459	1	JSP.1, LOC616942
path:bta05100	Bacterial invasion of epithelial cells	NA	62	4	1	0.00436307	0.345616	FN1, MET, ITGB1, SEPT6	CLTB
path:bta04922	Glucagon signaling pathway	NA	73	4	1	0.00440871	0.34539	LDHA, ATF4, SIK2, CREB3L2	CPT1A
path:bta05320	Autoimmune thyroid disease	41	16	2	0	0.00459413	1	JSP.1, LOC616942
path:bta05330	Allograft rejection	42	16	2	0	0.00459413	1	JSP.1, LOC616942
path:bta04216	Ferroptosis	NA	36	3	3	0.00460002	0.00126798	ACSL3, SAT1, SLC40A1	FTL, HMOX1, GCLM
path:bta05215	Prostate cancer	NA	77	4	1	0.00483676	0.352507	HSP90B1, ATF4, CDKN1A, CREB3L2	CCND1
path:bta05416	Viral myocarditis	48	40	3	1	0.00491404	0.197274	JSP.1, CD55, LOC616942	CCND1
path:bta04144	Endocytosis	13	223	7	3	0.0054191	0.151158	MET, IGF2R, JSP.1, SMURF1, ZFYVE27, SH3GL3, LOC616942	ARF6, CLTB, DAB2
path:bta04010	MAPK signaling pathway	81	193	6	4	0.00554718	0.0191249	MAP3K13, MAP3K14, ATF4, DUSP6, NR4A1, DDIT3	JUN, PRKCA, SRF, DUSP1
path:bta04066	HIF-1 signaling pathway	NA	75	4	4	0.00585617	0.00113503	SERPINE1, CDKN1A, PDK1, HK2	EDN1, PRKCA, HMOX1, ENO3
path:bta05169	Epstein-Barr virus infection	34	172	6	3	0.00594123	0.0851092	CD44, JSP.1, HDAC5, MAP3K14, CDKN1A, LOC616942	JUN, YWHAG, POLR2D
path:bta04940	Type I diabetes mellitus	47	18	2	0	0.00615611	1	JSP.1, LOC616942
path:bta04390	Hippo signaling pathway	66	128	5	8	0.00635571	7.68237e-07	CTGF, SERPINE1, FZD1, SAV1, BMP6	YWHAG, ID1, PPP2R2B, AXIN2, WWC1, CCND1, BMP7, BMP2
path:bta04964	Proximal tubule bicarbonate reclamation	NA	12	2	1	0.00648501	0.0756676	AQP1, ATP1B1	SLC25A10
path:bta04261	Adrenergic signaling in cardiomyocytes	NA	88	4	2	0.00702099	0.0835684	ATF4, ATP1B1, CREB3L2, PPP2R3A	PRKCA, PPP2R2B
path:bta04611	Platelet activation	NA	80	4	1	0.00719093	0.385675	ITGB1, COL1A1, COL1A2, COL3A1	TLN2
path:bta04925	Aldosterone synthesis and secretion	NA	50	3	1	0.00755619	0.225766	ATF4, NR4A1, CREB3L2	PRKCA
path:bta05410	Hypertrophic cardiomyopathy (HCM)	NA	49	3	0	0.00774954	1	ITGB1, ITGB5, ITGA7
path:bta05414	Dilated cardiomyopathy	76	49	3	0	0.00858085	1	ITGB1, ITGB5, ITGA7
path:bta04919	Thyroid hormone signaling pathway	NA	94	4	2	0.0107055	0.10284	MED24, MED4, ATP1B1, RCAN1	PRKCA, CCND1
path:bta05224	Breast cancer	65	107	4	3	0.0115105	0.0181742	FZD1, CDKN1A, HES1, CSNK1B	JUN, AXIN2, CCND1
path:bta00010	Glycolysis / Gluconeogenesis	NA	46	3	2	0.0116388	0.0361159	LDHA, TPI1, HK2	DLAT, ENO3
path:bta04064	NF-kappa B signaling pathway	38	62	3	0	0.0122853	1	PLAU, CFLAR, MAP3K14
path:bta04973	Carbohydrate digestion and absorption	NA	19	2	0	0.0128922	1	ATP1B1, HK2
path:bta04724	Glutamatergic synapse	NA	63	3	1	0.0146332	0.278375	TRPC1, SLC38A2, SLC1A2	PRKCA
path:bta04024	cAMP signaling pathway	NA	121	4	2	0.0146504	0.119614	PDE4B, CNGA1, ATP1B1, CREB3L2	JUN, LOC515333
path:bta02010	ABC transporters	NA	28	2	1	0.0158688	0.115601	ABCA2, ABCC5	LOC515333
path:bta04978	Mineral absorption	NA	24	2	3	0.0173701	0.000280466	ATP1B1, SLC40A1	FTL, HMOX1, SLC30A1
path:bta04142	Lysosome	NA	110	4	2	0.0175251	0.130874	ABCA2, IGF2R, IDUA, TCIRG1	CLTB, CTSL
path:bta05030	Cocaine addiction	NA	29	2	1	0.0194006	0.127773	ATF4, CREB3L2	JUN
path:bta05418	Fluid shear stress and atherosclerosis	NA	112	4	7	0.0199526	4.15755e-06	HSP90B1, MEF2A, ARHGEF2, SDC4	JUN, EDN1, PLAT, HMOX1, CTSL, NQO1, DUSP1
path:bta04640	Hematopoietic cell lineage	NA	35	2	0	0.0216321	1	CD44, CD55
path:bta00051	Fructose and mannose metabolism	NA	29	2	0	0.0228677	1	TPI1, HK2
path:bta00524	Neomycin, kanamycin and gentamicin biosynthesis	NA	2	1	0	0.0237965	1	HK2
path:bta04520	Adherens junction	NA	65	3	0	0.0253469	1	MET, SORBS1, LMO7
path:bta04211	Longevity regulating pathway	NA	73	3	0	0.0254539	1	ATF4, SESN2, CREB3L2
path:bta04976	Bile secretion	NA	35	2	2	0.0302412	0.0129186	AQP1, ATP1B1	HMGCR, LOC515333
path:bta04915	Estrogen signaling pathway	NA	72	3	2	0.0311841	0.0702255	HSP90B1, ATF4, CREB3L2	JUN, FKBP4
path:bta04630	Jak-STAT signaling pathway	9	87	3	1	0.0324991	0.357865	IL13RA1, IL13RA1, CDKN1A	CCND1
path:bta04932	Non-alcoholic fatty liver disease (NAFLD)	NA	126	4	1	0.0349871	0.544451	ATF4, SREBF1, XBP1, DDIT3	JUN
path:bta04015	Rap1 signaling pathway	68	141	4	3	0.035564	0.0440463	MET, ITGB1, VEGFC, EFNA1	PRKCA, ID1, TLN2
path:bta04950	Maturity onset diabetes of the young	NA	6	1	0	0.0380059	1	HES1
path:bta05034	Alcoholism	15	135	4	5	0.0405197	0.00138135	HDAC5, ATF4, HDAC9, CREB3L2	LOC527645, HIST2H2BF, HIST1H2AH, LOC616819, HIST1H2AJ
path:bta05031	Amphetamine addiction	NA	38	2	2	0.0412043	0.01781	ATF4, CREB3L2	JUN, PRKCA
path:bta04340	Hedgehog signaling pathway	NA	43	2	1	0.042148	0.18759	SMURF1, CSNK1B	CCND1
path:bta04728	Dopaminergic synapse	NA	88	3	3	0.0463074	0.0144189	ATF4, CREB3L2, PPP2R3A	PRKCA, PPP2R2B, SCN1A
path:bta00430	Taurine and hypotaurine metabolism	NA	8	1	0	0.0489852	1	GGT7
path:bta04727	GABAergic synapse	NA	45	2	1	0.0504235	0.205181	SLC38A2, GABARAPL1	PRKCA
path:bta04972	Pancreatic secretion	NA	41	2	1	0.0506178	0.205782	TRPC1, ATP1B1	PRKCA
path:bta04810	Regulation of actin cytoskeleton	64	155	4	2	0.0592525	0.237752	FN1, ITGB1, ITGB5, ITGA7	LIMK2, BDKRB1
path:bta00520	Amino sugar and nucleotide sugar metabolism	NA	42	2	0	0.0604519	1	GNE, HK2
path:bta00120	Primary bile acid biosynthesis	NA	10	1	0	0.0619887	1	HSD3B7
path:bta05152	Tuberculosis	5	114	3	1	0.0675766	0.449745	PLK3, TCIRG1, MRC2	FADD
path:bta05218	Melanoma	NA	49	2	1	0.0688763	0.239845	MET, CDKN1A	CCND1
path:bta04612	Antigen processing and presentation	33	48	2	1	0.0691253	0.240326	JSP.1, LOC616942	CTSL
path:bta03460	Fanconi anemia pathway	NA	51	2	0	0.0729058	1	PALB2, HES1
path:bta04621	NOD-like receptor signaling pathway	31	119	3	3	0.0754433	0.0245961	GABARAPL1, TXNIP, ERBIN	JUN, FADD, CXCL3
path:bta04744	Phototransduction	NA	10	1	0	0.0773013	1	CNGA1
path:bta00730	Thiamine metabolism	NA	9	1	0	0.0774381	1	AK4
path:bta04672	Intestinal immune network for IgA production	22	17	1	1	0.0805508	0.0518477	MAP3K14	ICOSLG
path:bta00592	alpha-Linolenic acid metabolism	NA	12	1	0	0.0825224	1	FADS2
path:bta05161	Hepatitis B	45	115	3	4	0.0881481	0.00449311	ATF4, CDKN1A, CREB3L2	JUN, PRKCA, FADD, CCND1
path:bta00562	Inositol phosphate metabolism	NA	59	2	0	0.088526	1	TPI1, INPPL1
path:bta04650	Natural killer cell mediated cytotoxicity	NA	71	2	1	0.0983194	0.2862	LOC104968444, TNFRSF10D	PRKCA
path:bta05164	Influenza A	32	127	3	2	0.100271	0.156924	LOC104968444, IVNS1ABP, TNFRSF10D	JUN, PRKCA
path:bta04725	Cholinergic synapse	NA	63	2	1	0.102575	0.292617	ATF4, CREB3L2	PRKCA
path:bta00604	Glycosphingolipid biosynthesis - ganglio series	NA	13	1	0	0.10672	1	ST3GAL5
path:bta04150	mTOR signaling pathway	NA	130	3	2	0.107837	0.165128	FZD1, SESN2, DDIT4	PRKCA, SLC7A5
path:bta04916	Melanogenesis	74	69	2	2	0.109718	0.0501498	FZD1, CREB3L2	EDN1, PRKCA
path:bta00601	Glycosphingolipid biosynthesis - lacto and neolacto series	NA	15	1	0	0.110341	1	ST3GAL4
path:bta05211	Renal cell carcinoma	NA	64	2	1	0.116967	0.312661	MET, EPAS1	JUN
path:bta04912	GnRH signaling pathway	NA	66	2	2	0.118941	0.0547147	MMP14, ATF4	JUN, PRKCA
path:bta04530	Tight junction	NA	126	3	4	0.125052	0.00777319	ITGB1, CLDN1, ARHGEF2	JUN, PPP2R2B, CGNL1, CCND1
path:bta05142	Chagas disease (American trypanosomiasis)	21	71	2	4	0.129649	0.000673967	SERPINE1, CFLAR	JUN, GNA14, FADD, PPP2R2B
path:bta00531	Glycosaminoglycan degradation	NA	19	1	0	0.131204	1	IDUA
path:bta04670	Leukocyte transendothelial migration	NA	69	2	1	0.135343	0.336467	ITGB1, CLDN1	PRKCA
path:bta04014	Ras signaling pathway	79	159	3	2	0.141998	0.200345	MET, VEGFC, EFNA1	ARF6, PRKCA
path:bta00500	Starch and sucrose metabolism	NA	17	1	0	0.15151	1	HK2
path:bta04966	Collecting duct acid secretion	NA	20	1	0	0.151934	1	TCIRG1
path:bta04913	Ovarian steroidogenesis	71	24	1	2	0.154428	0.00500878	BMP6	CYP1A1, CYP1B1
path:bta03018	RNA degradation	16	73	2	1	0.155121	0.360439	BTG1, BTG2	ENO3
path:bta05145	Toxoplasmosis	14	81	2	0	0.155833	1	ITGB1, LAMA1
path:bta04960	Aldosterone-regulated sodium reabsorption	NA	21	1	1	0.158547	0.103661	ATP1B1	PRKCA
path:bta00590	Arachidonic acid metabolism	NA	31	1	0	0.165612	1	PTGES
path:bta05020	Prion diseases	NA	20	1	0	0.167974	1	HSPA5
path:bta04931	Insulin resistance	NA	89	2	1	0.168518	0.37555	SREBF1, CREB3L2	CPT1A
path:bta00052	Galactose metabolism	NA	21	1	0	0.187817	1	HK2
path:bta01523	Antifolate resistance	NA	28	1	1	0.19531	0.128689	ABCC5	LOC515333
path:bta04392	Hippo signaling pathway -multiple species	NA	25	1	1	0.197766	0.130376	SAV1	WWC1
path:bta04921	Oxytocin signaling pathway	NA	95	2	3	0.199128	0.0155356	CDKN1A, RCAN1	JUN, PRKCA, CCND1
path:bta05162	Measles	27	91	2	1	0.202175	0.411979	LOC104968444, TNFRSF10D	CCND1
path:bta04310	Wnt signaling pathway	NA	106	2	5	0.206745	0.000202372	FZD1, CSNK1B	JUN, PRKCA, AXIN2, CCND1, DKK2
path:bta05160	Hepatitis C	25	96	2	1	0.209841	0.419781	CLDN1, CDKN1A	PPP2R2B
path:bta04930	Type II diabetes mellitus	NA	30	1	0	0.210378	1	HK2
path:bta04215	Apoptosis - multiple species	NA	29	1	1	0.216437	0.143262	HTRA2	FADD
path:bta03060	Protein export	NA	24	1	0	0.2245	1	HSPA5
path:bta04550	Signaling pathways regulating pluripotency of stem cells	69	107	2	3	0.228319	0.0198336	FZD1, MEIS1	ID1, AXIN2, ID3
path:bta00640	Propanoate metabolism	NA	29	1	1	0.234508	0.155841	LDHA	ACAT2
path:bta04961	Endocrine and other factor-regulated calcium reabsorption	NA	26	1	2	0.235325	0.0123396	ATP1B1	CLTB, PRKCA
path:bta01200	Carbon metabolism	NA	93	2	4	0.24005	0.00295909	TPI1, HK2	ACAT2, DLAT, TALDO1, ENO3
path:bta04924	Renin secretion	NA	31	1	0	0.243603	1	AQP1
path:bta04136	Autophagy - other	NA	32	1	0	0.245218	1	GABARAPL1
path:bta04080	Neuroactive ligand-receptor interaction	70	60	1	3	0.248845	0.000804485	CHRNB1	GPR35, PTGDR, BDKRB1
path:bta05217	Basal cell carcinoma	NA	42	1	2	0.249844	0.0142569	FZD1	AXIN2, BMP2
path:bta03410	Base excision repair	NA	33	1	0	0.253389	1	PARP3
path:bta00620	Pyruvate metabolism	NA	30	1	2	0.257905	0.0151414	LDHA	ACAT2, DLAT
path:bta04970	Salivary secretion	NA	34	1	1	0.265816	0.177895	ATP1B1	PRKCA
path:bta05014	Amyotrophic lateral sclerosis (ALS)	NA	37	1	2	0.266456	0.0163631	SLC1A2	TOMM40, NEFH
path:bta04971	Gastric acid secretion	NA	34	1	1	0.270935	0.181533	ATP1B1	PRKCA
path:bta05140	Leishmaniasis	7	42	1	1	0.272539	0.182673	ITGB1	JUN
path:bta00071	Fatty acid degradation	NA	33	1	2	0.276377	0.0176786	ACSL3	CPT1A, ACAT2
path:bta00270	Cysteine and methionine metabolism	NA	35	1	1	0.283353	0.190399	LDHA	GCLM
path:bta04330	Notch signaling pathway	75	42	1	0	0.28702	1	HES1
path:bta05219	Bladder cancer	NA	37	1	2	0.287189	0.0193043	CDKN1A	CCND1, DAPK3
path:bta04962	Vasopressin-regulated water reabsorption	NA	35	1	0	0.288241	1	CREB3L2
path:bta05032	Morphine addiction	NA	45	1	1	0.289032	0.194469	PDE4B	PRKCA
path:bta00480	Glutathione metabolism	NA	43	1	2	0.294262	0.0204484	GGT7	GSR, GCLM
path:bta05134	Legionellosis	46	38	1	1	0.294747	0.198582	BNIP3	CXCL3
path:bta05323	Rheumatoid arthritis	24	50	1	3	0.29564	0.0014213	TCIRG1	JUN, CXCL5, CTSL
path:bta03440	Homologous recombination	NA	40	1	0	0.304528	1	PALB2
path:bta04721	Synaptic vesicle cycle	NA	44	1	1	0.311851	0.210957	TCIRG1	CLTB
path:bta05133	Pertussis	23	46	1	2	0.32237	0.0251129	ITGB1	JUN, CXCL5
path:bta04260	Cardiac muscle contraction	NA	42	1	0	0.322701	1	ATP1B1
path:bta00230	Purine metabolism	NA	135	2	1	0.325995	0.525675	PDE4B, AK4	POLR2D
path:bta04720	Long-term potentiation	NA	46	1	1	0.343821	0.234397	ATF4	PRKCA
path:bta04110	Cell cycle	NA	121	2	2	0.346722	0.182511	CDKN1A, CDKN2B	YWHAG, CCND1
path:bta04726	Serotonergic synapse	NA	53	1	2	0.357967	0.0319378	TRPC1	PRKCA, DUSP1
path:bta00970	Aminoacyl-tRNA biosynthesis	NA	43	1	3	0.358741	0.0027491	HARS2	WARS, AARS, CARS
path:bta05168	Herpes simplex infection	30	146	2	3	0.359746	0.0462778	JSP.1, LOC616942	JUN, FADD, ALYREF
path:bta04920	Adipocytokine signaling pathway	NA	54	1	1	0.365001	0.250154	ACSL3	CPT1A
path:bta04657	IL-17 signaling pathway	43	58	1	4	0.374706	0.000220869	HSP90B1	JUN, CXCL5, FADD, CXCL3
path:bta04662	B cell receptor signaling pathway	NA	54	1	1	0.375019	0.257676	INPPL1	JUN
path:bta05214	Glioma	NA	55	1	2	0.407241	0.0430938	CDKN1A	PRKCA, CCND1
path:bta04540	Gap junction	NA	62	1	5	0.443653	3.38653e-05	GJA1	TUBB2A, TUBB2B, PRKCA, TUBB6, TUBB3
path:bta01230	Biosynthesis of amino acids	NA	57	1	2	0.445373	0.0533267	TPI1	TALDO1, ENO3
path:bta04146	Peroxisome	NA	72	1	1	0.448828	0.314515	ACSL3	PRDX1
path:bta01524	Platinum drug resistance	NA	66	1	1	0.451018	0.316245	CDKN1A	FADD
path:bta00564	Glycerophospholipid metabolism	NA	75	1	2	0.451132	0.0552043	PNPLA7	SELENOI, GPD1L
path:bta04660	T cell receptor signaling pathway	NA	74	1	1	0.471649	0.332646	MAP3K14	JUN
path:bta05220	Chronic myeloid leukemia	NA	66	1	1	0.472042	0.332964	CDKN1A	CCND1
path:bta04666	Fc gamma R-mediated phagocytosis	NA	70	1	3	0.473256	0.00774473	INPPL1	ARF6, PRKCA, LIMK2
path:bta01521	EGFR tyrosine kinase inhibitor resistance	NA	71	1	1	0.473443	0.334084	MET	PRKCA
path:bta04012	ErbB signaling pathway	NA	72	1	2	0.479356	0.0639392	CDKN1A	JUN, PRKCA
path:bta04070	Phosphatidylinositol signaling system	NA	81	1	1	0.500261	0.355785	INPPL1	PRKCA
path:bta04380	Osteoclast differentiation	6	84	1	1	0.510239	0.363968	MAP3K14	JUN
path:bta01522	Endocrine resistance	67	80	1	2	0.51031	0.0747376	CDKN1A	JUN, CCND1
path:bta03015	mRNA surveillance pathway	17	89	1	2	0.575146	0.101599	PPP2R3A	PPP2R2B, ALYREF
path:bta04071	Sphingolipid signaling pathway	NA	100	1	2	0.596311	0.111904	PPP2R3A	PRKCA, PPP2R2B
path:bta04722	Neurotrophin signaling pathway	NA	106	1	1	0.606008	0.445905	ATF4	JUN
path:bta00190	Oxidative phosphorylation	NA	109	1	0	0.679061	1	TCIRG1
path:bta05012	Parkinson's disease	NA	109	1	2	0.692632	0.170071	HTRA2	UBE2J2, UCHL1
path:bta04120	Ubiquitin mediated proteolysis	NA	129	1	1	0.707787	0.541519	SMURF1	UBE2J2
path:bta03040	Spliceosome	53	130	1	3	0.752182	0.0578236	PRPF40B	HNRNPM, SNRNP70, ALYREF
path:bta05010	Alzheimer's disease	NA	141	1	1	0.768624	0.604574	LRP1	FADD
path:bta05016	Huntington's disease	NA	157	1	2	0.793259	0.260946	CREB3L2	CLTB, POLR2D
path:bta04062	Chemokine signaling pathway	4	110	0	2	1	0.116619		CXCL5, CXCL3
path:bta05150	Staphylococcus aureus infection	8	17	0	0	1	1
path:bta05340	Primary immunodeficiency	10	14	0	0	1	1
path:bta05143	African trypanosomiasis	18	12	0	1	1	0.0609263		PRKCA
path:bta05321	Inflammatory bowel disease (IBD)	19	25	0	1	1	0.11098		JUN
path:bta03050	Proteasome	20	43	0	0	1	1
path:bta04622	RIG-I-like receptor signaling pathway	26	48	0	1	1	0.229872		FADD
path:bta04623	Cytosolic DNA-sensing pathway	39	43	0	0	1	1
path:bta04620	Toll-like receptor signaling pathway	44	67	0	2	1	0.0484315		JUN, FADD
path:bta03013	RNA transport	50	156	0	3	1	0.0811517		POP1, ALYREF, EIF3J
path:bta05322	Systemic lupus erythematosus	51	80	0	5	1	0.000147805		LOC527645, HIST2H2BF, HIST1H2AH, LOC616819, HIST1H2AJ
path:bta03008	Ribosome biogenesis in eukaryotes	52	79	0	4	1	0.0014708		POP1, RRP7A, PWP2, NHP2
path:bta04072	Phospholipase D signaling pathway	73	93	0	2	1	0.0953681		ARF6, PRKCA
path:bta04658	Th1 and Th2 cell differentiation	82	57	0	1	1	0.236969		JUN
path:bta00020	Citrate cycle (TCA cycle)	NA	27	0	1	1	0.178065		DLAT
path:bta00030	Pentose phosphate pathway	NA	24	0	1	1	0.134427		TALDO1
path:bta00040	Pentose and glucuronate interconversions	NA	13	0	0	1	1
path:bta00053	Ascorbate and aldarate metabolism	NA	5	0	0	1	1
path:bta00062	Fatty acid elongation	NA	26	0	1	1	0.141955		LOC512541
path:bta00072	Synthesis and degradation of ketone bodies	NA	7	0	2	1	0.00108275		HMGCS1, ACAT2
path:bta00100	Steroid biosynthesis	NA	17	0	2	1	0.00472996		DHCR7, NSDHL
path:bta00130	Ubiquinone and other terpenoid-quinone biosynthesis	NA	8	0	1	1	0.0422783		NQO1
path:bta00140	Steroid hormone biosynthesis	NA	16	0	2	1	0.00144124		CYP1A1, CYP1B1
path:bta00220	Arginine biosynthesis	NA	12	0	0	1	1
path:bta00232	Caffeine metabolism	NA	2	0	0	1	1
path:bta00240	Pyrimidine metabolism	NA	91	0	2	1	0.0961795		TXNRD1, POLR2D
path:bta00250	Alanine, aspartate and glutamate metabolism	NA	26	0	0	1	1
path:bta00260	Glycine, serine and threonine metabolism	NA	25	0	0	1	1
path:bta00280	Valine, leucine and isoleucine degradation	NA	42	0	2	1	0.024902		HMGCS1, ACAT2
path:bta00290	Valine, leucine and isoleucine biosynthesis	NA	2	0	0	1	1
path:bta00300	Lysine biosynthesis	NA	2	0	0	1	1
path:bta00310	Lysine degradation	NA	53	0	1	1	0.249855		ACAT2
path:bta00340	Histidine metabolism	NA	13	0	0	1	1
path:bta00350	Tyrosine metabolism	NA	16	0	0	1	1
path:bta00360	Phenylalanine metabolism	NA	9	0	0	1	1
path:bta00380	Tryptophan metabolism	NA	23	0	3	1	0.000215167		CYP1A1, CYP1B1, ACAT2
path:bta00400	Phenylalanine, tyrosine and tryptophan biosynthesis	NA	3	0	0	1	1
path:bta00410	beta-Alanine metabolism	NA	24	0	0	1	1
path:bta00440	Phosphonate and phosphinate metabolism	NA	6	0	1	1	0.0348113		SELENOI
path:bta00450	Selenocompound metabolism	NA	17	0	1	1	0.0818568		TXNRD1
path:bta00471	D-Glutamine and D-glutamate metabolism	NA	3	0	0	1	1
path:bta00510	N-Glycan biosynthesis	NA	44	0	0	1	1
path:bta00511	Other glycan degradation	NA	16	0	0	1	1
path:bta00512	Mucin type O-glycan biosynthesis	NA	16	0	0	1	1
path:bta00514	Other types of O-glycan biosynthesis	NA	19	0	0	1	1
path:bta00515	Mannose type O-glycan biosynthesis	NA	19	0	0	1	1
path:bta00532	Glycosaminoglycan biosynthesis - chondroitin sulfate / dermatan sulfate	NA	16	0	0	1	1
path:bta00533	Glycosaminoglycan biosynthesis - keratan sulfate	NA	12	0	0	1	1
path:bta00534	Glycosaminoglycan biosynthesis - heparan sulfate / heparin	NA	14	0	1	1	0.0807401		HS3ST2
path:bta00561	Glycerolipid metabolism	NA	42	0	0	1	1
path:bta00563	Glycosylphosphatidylinositol (GPI)-anchor biosynthesis	NA	23	0	0	1	1
path:bta00565	Ether lipid metabolism	NA	29	0	1	1	0.129757		SELENOI
path:bta00591	Linoleic acid metabolism	NA	12	0	0	1	1
path:bta00600	Sphingolipid metabolism	NA	36	0	0	1	1
path:bta00603	Glycosphingolipid biosynthesis - globo and isoglobo series	NA	9	0	0	1	1
path:bta00630	Glyoxylate and dicarboxylate metabolism	NA	25	0	1	1	0.123792		ACAT2
path:bta00650	Butanoate metabolism	NA	16	0	2	1	0.00462224		HMGCS1, ACAT2
path:bta00670	One carbon pool by folate	NA	16	0	0	1	1
path:bta00740	Riboflavin metabolism	NA	6	0	1	1	0.0353777		BLVRB
path:bta00750	Vitamin B6 metabolism	NA	6	0	0	1	1
path:bta00760	Nicotinate and nicotinamide metabolism	NA	21	0	0	1	1
path:bta00770	Pantothenate and CoA biosynthesis	NA	12	0	1	1	0.0584772		PANK3
path:bta00780	Biotin metabolism	NA	3	0	0	1	1
path:bta00785	Lipoic acid metabolism	NA	3	0	0	1	1
path:bta00790	Folate biosynthesis	NA	13	0	1	1	0.0634113		MOCS1
path:bta00830	Retinol metabolism	NA	18	0	2	1	0.00253538		DHRS3, CYP1A1
path:bta00860	Porphyrin and chlorophyll metabolism	NA	22	0	3	1	0.000190937		BLVRB, HMOX1, CPOX
path:bta00900	Terpenoid backbone biosynthesis	NA	20	0	3	1	0.000292712		HMGCR, HMGCS1, ACAT2
path:bta00910	Nitrogen metabolism	NA	7	0	1	1	0.0276731		CA3
path:bta00920	Sulfur metabolism	NA	10	0	0	1	1
path:bta00980	Metabolism of xenobiotics by cytochrome P450	NA	29	0	2	1	0.00657588		CYP1A1, CYP1B1
path:bta00982	Drug metabolism - cytochrome P450	NA	23	0	0	1	1
path:bta00983	Drug metabolism - other enzymes	NA	20	0	0	1	1
path:bta01210	2-Oxocarboxylic acid metabolism	NA	16	0	0	1	1
path:bta03010	Ribosome	NA	136	0	2	1	0.278017		MRPL15, MRPL16
path:bta03020	RNA polymerase	NA	29	0	1	1	0.159297		POLR2D
path:bta03022	Basal transcription factors	NA	41	0	0	1	1
path:bta03030	DNA replication	NA	36	0	0	1	1
path:bta03420	Nucleotide excision repair	NA	43	0	1	1	0.234334		RAD23B
path:bta03430	Mismatch repair	NA	22	0	0	1	1
path:bta03450	Non-homologous end-joining	NA	12	0	0	1	1
path:bta04020	Calcium signaling pathway	NA	85	0	3	1	0.00851797		GNA14, PRKCA, BDKRB1
path:bta04114	Oocyte meiosis	NA	94	0	1	1	0.442199		YWHAG
path:bta04122	Sulfur relay system	NA	9	0	1	1	0.0433979		MOCS3
path:bta04130	SNARE interactions in vesicular transport	NA	34	0	0	1	1
path:bta04213	Longevity regulating pathway - multiple species	NA	51	0	0	1	1
path:bta04270	Vascular smooth muscle contraction	NA	77	0	1	1	0.332406		PRKCA
path:bta04320	Dorso-ventral axis formation	NA	23	0	0	1	1
path:bta04370	VEGF signaling pathway	NA	48	0	1	1	0.227771		PRKCA
path:bta04614	Renin-angiotensin system	NA	7	0	0	1	1
path:bta04659	Th17 cell differentiation	NA	68	0	1	1	0.29902		JUN
path:bta04664	Fc epsilon RI signaling pathway	NA	45	0	1	1	0.216514		PRKCA
path:bta04710	Circadian rhythm	NA	28	0	0	1	1
path:bta04713	Circadian entrainment	NA	55	0	1	1	0.243938		PRKCA
path:bta04723	Retrograde endocannabinoid signaling	NA	87	0	2	1	0.0893311		PRKCA, ABHD6
path:bta04730	Long-term depression	NA	38	0	1	1	0.205891		PRKCA
path:bta04740	Olfactory transduction	NA	20	0	0	1	1
path:bta04742	Taste transduction	NA	17	0	0	1	1
path:bta04750	Inflammatory mediator regulation of TRP channels	NA	60	0	2	1	0.036728		PRKCA, BDKRB1
path:bta04914	Progesterone-mediated oocyte maturation	NA	72	0	0	1	1
path:bta04917	Prolactin signaling pathway	NA	53	0	1	1	0.265094		CCND1
path:bta04923	Regulation of lipolysis in adipocytes	NA	31	0	0	1	1
path:bta04975	Fat digestion and absorption	NA	15	0	0	1	1
path:bta04977	Vitamin digestion and absorption	NA	11	0	0	1	1
path:bta05033	Nicotine addiction	NA	8	0	0	1	1
path:bta05132	Salmonella infection	NA	60	0	2	1	0.0529482		JUN, CXCL3
path:bta05204	Chemical carcinogenesis	NA	32	0	2	1	0.00739837		CYP1A1, CYP1B1
path:bta05210	Colorectal cancer	NA	59	0	3	1	0.00494083		JUN, AXIN2, CCND1
path:bta05212	Pancreatic cancer	NA	63	0	1	1	0.317095		CCND1
path:bta05213	Endometrial cancer	NA	49	0	2	1	0.0330825		AXIN2, CCND1
path:bta05216	Thyroid cancer	NA	25	0	1	1	0.133647		CCND1
path:bta05221	Acute myeloid leukemia	NA	48	0	1	1	0.234295		CCND1
path:bta05223	Non-small cell lung cancer	NA	52	0	2	1	0.0361447		PRKCA, CCND1
path:bta05231	Choline metabolism in cancer	NA	80	0	2	1	0.0699999		JUN, PRKCA
path:bta05310	Asthma	NA	7	0	0	1	1

## Sheet: KEGG_pl_CvsCon_01may17
KEGGID	Pathway	TopToBottom	N	Up	Down	P.Up	P.Down	up_genes	down_genes
path:bta04621	NOD-like receptor signaling pathway	31	119	39	2	3.91526e-38	0.243088	RNASEL, IRF7, LOC100336669, IL6, CXCL8, GRO1, IFNAR2, NFKBIA, P2RX7, CCL5, CASP4, GABARAPL1, OAS1X, RBCK1, RIPK1, IFI16, TXNIP, LOC507055, CASP8, TNFAIP3, IRF9, RNF31, LOC510382, STAT1, STAT2, LOC511531, LOC512486, BIRC3, IRF3, OAS1Z, NAMPT, NFKBIB, OAS2, TBK1, RIPK2, TANK, GBP4, NFKB1, OAS1Y	MAPK1, ANTXR2
path:bta05168	Herpes simplex infection	30	146	42	1	4.87348e-38	0.694348	RNASEL, IRF7, PML, LOC100139670, SP100, C3, IL6, TAP2, IFNAR2, NFKBIA, FAS, BOLA-DMB, CCL5, OAS1X, EIF2AK2, JSP.1, CASP3, DAXX, DDX58, NECTIN2, CASP8, BOLA, IRF9, BOLA-NC1, STAT1, STAT2, BOLA, IRF3, OAS1Z, TAP1, NFKBIB, OAS2, BOLA, BoLA, TBK1, IFIH1, SRSF3, TRAF1, NFKB1, LOC616942, LOC618733, OAS1Y	FOS
path:bta05164	Influenza A	32	127	35	2	6.04243e-31	0.276585	RNASEL, IRF7, PML, IL6, CXCL8, MX1, ICAM1, IFNAR2, NFKBIA, FAS, BOLA-DMB, PRSS2, CCL5, OAS1X, EIF2AK2, DDX58, ADAR, RSAD2, TNFSF10, CIITA, IRF9, STAT1, TRIM25, STAT2, NXT2, IRF3, OAS1Z, NFKBIB, OAS2, TBK1, IFIH1, CXCL10, NFKB1, OAS1Y, TNFRSF10D	PIK3R1, MAPK1
path:bta05162	Measles	27	91	26	2	2.76692e-23	0.179761	IRF7, IL6, MX1, IFNAR2, NFKBIA, FAS, OAS1X, EIF2AK2, DDX58, ADAR, TNFSF10, TNFAIP3, IRF9, STAT1, STAT2, CDKN1B, IRF3, OAS1Z, NFKBIB, OAS2, TBK1, IFIH1, CCND3, NFKB1, OAS1Y, TNFRSF10D	PIK3R1, CCND1
path:bta04622	RIG-I-like receptor signaling pathway	26	48	19	0	1.57098e-20	1	IRF7, CXCL8, ISG15, NFKBIA, RIPK1, DDX58, CASP8, DHX58, DDX3X, TRIM25, IRF3, RNF125, NFKBIB, TBK1, IFIH1, TANK, CXCL10, NFKB1, AZI2
path:bta04668	TNF signaling pathway	28	84	22	3	1.07885e-19	0.0281072	IL6, CSF1, EDN1, GRO1, ICAM1, NFKBIA, FAS, CCL5, CASP3, CFLAR, RIPK1, CASP8, TNFAIP3, ATF4, JUNB, BIRC3, IFI47, CASP7, TRAF1, CXCL10, NFKB1, MLKL	FOS, PIK3R1, MAPK1
path:bta05203	Viral carcinogenesis	29	184	31	5	1.14819e-19	0.0234013	IRF7, SP100, PMAIP1, C3, NFKBIA, SNW1, EIF2AK2, HDAC1, JSP.1, CASP3, CASP8, BOLA, ATF4, IRF9, DDX3X, BOLA-NC1, CDKN1B, GTF2B, CDKN1A, BOLA, IRF3, NFKB2, CDKN2B, BOLA, BoLA, RASA2, HDAC9, CCND3, TRAF1, NFKB1, LOC616942	PIK3R1, MAPK1, LOC516742, CCND1, SRF
path:bta04612	Antigen processing and presentation	33	48	18	0	2.43257e-19	1	B2M, TAP2, BOLA-DMB, JSP.1, TAPBP, BOLA, CIITA, PSME2, PSME1, BOLA-NC1, BOLA, TAP1, BOLA, BoLA, RFX5, LOC616942, LOC618733, LOC783680
path:bta05160	Hepatitis C	25	96	23	3	6.5695e-19	0.0469895	RNASEL, IRF7, LOC100139670, CXCL8, IFNAR2, NFKBIA, OAS1X, EIF2AK2, CLDN1, RIPK1, DDX58, IRF9, STAT1, STAT2, OCLN, CDKN1A, IRF3, OAS1Z, OAS2, TBK1, NFKB1, OAS1Y, IRF1	PIK3R1, MAPK1, PPP2R2C
path:bta05169	Epstein-Barr virus infection	34	172	29	1	8.98725e-19	0.774232	CD44, ICAM1, NFKBIA, CD40, SNW1, EIF2AK2, HDAC1, JSP.1, RIPK1, DDX58, NFKBIE, NEDD4, BOLA, TNFAIP3, BOLA-NC1, CDKN1B, GTF2B, CDKN1A, BOLA, IRF3, RELB, NFKBIB, NFKB2, BOLA, BoLA, TBK1, TRAF1, NFKB1, LOC616942	PIK3R1
path:bta04064	NF-kappa B signaling pathway	38	62	17	0	5.42667e-16	1	LOC107131142, CXCL8, PLAU, ICAM1, NFKBIA, CD40, CFLAR, RIPK1, DDX58, TNFAIP3, TRIM25, BIRC3, RELB, NFKB2, TICAM2, TRAF1, NFKB1
path:bta04623	Cytosolic DNA-sensing pathway	39	43	15	0	1.14531e-15	1	IRF7, IL6, TREX1, NFKBIA, CCL5, RIPK1, DDX58, ADAR, ZBP1, IRF3, NFKBIB, TBK1, CXCL10, NFKB1, MB21D1
path:bta04060	Cytokine-cytokine receptor interaction	2	101	19	3	1.91715e-15	0.0310429	LOC107131142, IL6, CXCL8, CSF1, CXCR4, VEGFC, FLT3LG, IFNAR2, FAS, CD40, CCL5, IL17RC, TNFSF10, IL22RA1, CXCL16, OSMR, TGFB3, IL15RA, CXCL10	KITLG, RELT, TNFRSF19
path:bta05202	Transcriptional misregulation in cancer	1	117	21	3	4.04499e-15	0.0666312	PML, IL6, CXCL8, PLAU, FCGR1A, CD40, HDAC1, ATF1, SIX1, CDKN1B, CDKN1A, CCNT2, DDX5, TRAF1, SS18, LMO2, NFKB1, MYCN, DDIT3, WT1, CDK14	IGF1R, LOC504599, ID2
path:bta05332	Graft-versus-host disease	40	16	10	0	4.47067e-15	1	IL6, FAS, BOLA-DMB, JSP.1, BOLA, BOLA-NC1, BOLA, BOLA, BoLA, LOC616942
path:bta05320	Autoimmune thyroid disease	41	16	10	0	6.44422e-15	1	FAS, BOLA-DMB, CD40, JSP.1, BOLA, BOLA-NC1, BOLA, BOLA, BoLA, LOC616942
path:bta05330	Allograft rejection	42	16	10	0	6.44422e-15	1	FAS, BOLA-DMB, CD40, JSP.1, BOLA, BOLA-NC1, BOLA, BOLA, BoLA, LOC616942
path:bta04210	Apoptosis	36	121	21	3	1.84104e-14	0.0796487	PMAIP1, NFKBIA, PTPN13, FAS, CTSC, CASP3, CFLAR, DAXX, RIPK1, TNFSF10, PARP3, CASP8, ATF4, BIRC3, CASP7, CASP6, TRAF1, NFKB1, DDIT3, TNFRSF10D, MCL1	FOS, PIK3R1, MAPK1
path:bta05166	HTLV-I infection	3	212	26	13	5.32704e-14	2.09618e-08	IL6, ICAM1, ZFP36, NFKBIA, BOLA-DMB, CD40, JSP.1, ATF1, BOLA, ATF4, BOLA-NC1, CDKN1A, ATF3, BOLA, RRAS2, RELB, NFKB2, CDKN2B, BOLA, BoLA, TGFB3, ETS1, CCND3, IL15RA, NFKB1, LOC616942	FOS, ADCY7, PIK3R1, FZD4, FZD1, WNT2, TRRAP, CCND1, ADCY9, TLN2, SRF, FZD2, MRAS
path:bta05161	Hepatitis B	45	115	20	4	1.11325e-13	0.0166339	IRF7, IL6, CXCL8, NFKBIA, FAS, CASP3, DDX58, CASP8, ATF4, DDX3X, STAT1, STAT2, CDKN1B, CDKN1A, IRF3, TBK1, IFIH1, TGFB3, TICAM2, NFKB1	FOS, PIK3R1, MAPK1, CCND1
path:bta04514	Cell adhesion molecules (CAMs)	37	65	15	0	2.2455e-13	1	ICAM1, BOLA-DMB, CD40, JSP.1, CLDN1, NECTIN2, BOLA, SDC4, BOLA-NC1, OCLN, BOLA, BOLA, BoLA, CD274, LOC616942
path:bta04620	Toll-like receptor signaling pathway	44	67	15	3	1.36286e-12	0.0166407	IRF7, IL6, CXCL8, IFNAR2, NFKBIA, CD40, CCL5, RIPK1, CASP8, STAT1, IRF3, TBK1, TICAM2, CXCL10, NFKB1	FOS, PIK3R1, MAPK1
path:bta04940	Type I diabetes mellitus	47	18	9	0	2.49028e-12	1	FAS, BOLA-DMB, JSP.1, BOLA, BOLA-NC1, BOLA, BOLA, BoLA, LOC616942
path:bta05416	Viral myocarditis	48	40	12	2	5.21096e-12	0.0402917	ICAM1, BOLA-DMB, CD40, JSP.1, CASP3, CASP8, BOLA, BOLA-NC1, BOLA, BOLA, BoLA, LOC616942	ABL2, CCND1
path:bta01100	Metabolic pathways	49	942	51	16	1.59855e-11	0.00454077	ACSL3, MGAT2, DBT, XDH, HPRT1, LDHA, TPI1, ATP6V1G1, HSD3B1, INPP1, IDH3A, NDUFB5, OAT, ACADM, ALDH1A3, P4HA2, PGK1, DUT, MOCS2, GNPDA2, SAT1, CYP2J2, LOC511936, TWISTNB, ACSL5, CDO1, RFK, CBR3, MTHFD2, P4HA1, NAMPT, SGMS2, BPNT1, PI4K2B, PLA2G4A, ENOPH1, MAN1A1, ZNRD1, EXT1, CPOX, MBOAT1, MAT2B, IPMK, SMS, LOC616200, MTAP, ADK, CMPK2, B3GNT3, HK2, HSD17B12	UAP1L1, AMD1, MOCS1, DHRS9, CYP1A1, SELENOI, HMOX1, B4GALNT1, UCKL1, OCRL, CYP26A1, CYP26B1, INPP5A, SPHK1, EXTL3, LPCAT1
path:bta04145	Phagosome	35	110	17	0	2.71806e-11	1	C3, OLR1, TAP2, ATP6V1G1, FCGR1A, BOLA-DMB, JSP.1, STX12, BOLA, BOLA-NC1, BOLA, TAP1, LAMP2, BOLA, BoLA, LOC616942, LOC618733
path:bta04657	IL-17 signaling pathway	43	58	13	2	2.95159e-11	0.0748535	IL6, CXCL8, GRO1, CXCL5, NFKBIA, CASP3, IL17RC, CASP8, TNFAIP3, USP25, TBK1, CXCL10, NFKB1	FOS, MAPK1
path:bta05134	Legionellosis	46	38	11	1	6.96466e-11	0.264299	C3, IL6, CXCL8, GRO1, NFKBIA, CASP3, CASP8, CASP7, NFKB2, BNIP3, NFKB1	HSF1
path:bta05200	Pathways in cancer	62	309	26	20	1.95185e-10	6.27262e-13	PML, LOC107131274, IL6, CXCL8, FGF2, CXCR4, VEGFC, FLT3LG, NFKBIA, FAS, EPAS1, GNG5, HDAC1, CASP3, CASP8, RASSF1, STAT1, CDKN1B, CDKN1A, BIRC3, CCDC6, NFKB2, CDKN2B, TGFB3, TRAF1, NFKB1	LOC107131245, FOS, ADCY7, FGFR3, IGF1R, KITLG, PIK3R1, MAPK1, FGFR2, FZD4, FZD1, WNT2, ERBB2, AXIN2, CCND1, ADCY9, CBL, BDKRB1, FZD2, DAPK1
path:bta05150	Staphylococcus aureus infection	8	17	7	0	4.22673e-10	1	C3, ICAM1, FCGR1A, BOLA-DMB, CFB, C2, C3AR1
path:bta05133	Pertussis	23	46	11	2	5.62738e-10	0.0507881	C3, IL6, CXCL8, CXCL5, CASP3, C2, IRF3, CASP7, TICAM2, NFKB1, IRF1	FOS, MAPK1
path:bta04630	Jak-STAT signaling pathway	9	87	14	2	6.2035e-10	0.147846	IL6, IFNAR2, IL22RA1, IRF9, STAT1, STAT2, CDKN1A, OSMR, SOCS1, STAM2, CCND3, PTPN2, IL15RA, MCL1	PIK3R1, CCND1
path:bta05323	Rheumatoid arthritis	24	50	10	1	6.69961e-09	0.293447	LOC107131142, IL6, CXCL8, CSF1, ATP6V1G1, CXCL5, ICAM1, BOLA-DMB, CCL5, TGFB3	FOS
path:bta04062	Chemokine signaling pathway	4	110	14	5	1.7363e-08	0.00182874	CXCL8, GRO1, CXCL5, CXCR4, NFKBIA, GNG5, RAP1B, CCL5, STAT1, STAT2, CXCL16, NFKBIB, CXCL10, NFKB1	ADCY7, PIK3R1, GRK2, MAPK1, ADCY9
path:bta04144	Endocytosis	13	223	20	5	3.12467e-08	0.0443074	PML, CXCR4, JSP.1, EHD4, NEDD4, BOLA, SNX2, BOLA-NC1, VPS29, BOLA, SNX4, SH3GL3, BOLA, BoLA, SH3GLB1, STAM2, TGFB3, CHMP5, LOC616942, WASHC4	FGFR3, IGF1R, GRK2, FGFR2, CBL
path:bta05140	Leishmaniasis	7	42	9	2	3.24273e-08	0.0377354	C3, FCGR1A, NFKBIA, BOLA-DMB, STAT1, NFKBIB, TGFB3, MARCKSL1, NFKB1	FOS, MAPK1
path:bta05145	Toxoplasmosis	14	81	12	1	3.73865e-08	0.479746	NFKBIA, BOLA-DMB, CD40, CASP3, CASP8, CIITA, STAT1, BIRC3, SOCS1, NFKBIB, TGFB3, NFKB1	MAPK1
path:bta04380	Osteoclast differentiation	6	84	12	3	5.75087e-08	0.0301143	CSF1, FCGR1A, IFNAR2, NFKBIA, IRF9, STAT1, STAT2, JUNB, SOCS1, RELB, NFKB2, NFKB1	FOS, PIK3R1, MAPK1
path:bta04672	Intestinal immune network for IgA production	22	17	6	0	5.8915e-08	1	LOC107131142, IL6, CXCR4, BOLA-DMB, CD40, IL15RA
path:bta05142	Chagas disease (American trypanosomiasis)	21	71	11	4	1.0623e-07	0.00273634	C3, IL6, CXCL8, GNA14, NFKBIA, FAS, CCL5, CFLAR, CASP8, TGFB3, NFKB1	FOS, PIK3R1, MAPK1, PPP2R2C
path:bta05340	Primary immunodeficiency	10	14	6	0	1.08718e-07	1	TAP2, CD40, CIITA, TAP1, RFX5, LOC618733
path:bta05152	Tuberculosis	5	114	13	2	1.96356e-07	0.226186	C3, IL6, FCGR1A, BOLA-DMB, CASP3, CASP8, CIITA, STAT1, LAMP2, RIPK2, TGFB3, RFX5, NFKB1	MAPK1, SPHK1
path:bta04137	Mitophagy - animal	11	59	10	4	3.45419e-07	0.00184127	CALCOCO2, GABARAPL1, ATF4, RRAS2, CITED2, TBK1, OPTN, BNIP3L, USP15, BNIP3	TFEB, ULK1, ATG9A, MRAS
path:bta04010	MAPK signaling pathway	81	193	16	10	7.01204e-07	3.18308e-06	FGF2, FAS, RAP1B, CASP3, DAXX, ATF4, DUSP6, RRAS2, RELB, PLA2G4A, RPS6KA6, NFKB2, RASA2, TGFB3, NFKB1, DDIT3	DUSP8, FOS, FGFR3, MAPK1, FGFR2, SRF, DUSP1, MRAS, DUSP3, LOC615727
path:bta03040	Spliceosome	53	130	14	1	8.33969e-07	0.699451	PRPF38B, PRPF40A, SNW1, DDX46, RBMX, HNRNPC, SNRPA1, CDC40, SMNDC1, DDX5, SRSF3, TRA2B, LSM6, SNRNP27	PRPF8
path:bta04610	Complement and coagulation cascades	NA	26	6	1	2.27402e-06	0.156778	C3, PLAU, PLAUR, CFB, C2, C3AR1	BDKRB1
path:bta04151	PI3K-Akt signaling pathway	59	233	17	13	2.73198e-06	5.88312e-08	IL6, CSF1, FGF2, EIF4E, VEGFC, IFNAR2, GNG5, ATF4, CDKN1B, CDKN1A, OSMR, PPP2R3C, CCND3, TNC, NFKB1, PPP2R3A, MCL1	FGFR3, IGF1R, KITLG, PIK3R1, TNXB, MAPK1, FGFR2, ITGB4, CCND1, PHLPP2, PHLPP1, EFNA5, PPP2R2C
path:bta04066	HIF-1 signaling pathway	NA	75	10	6	3.07904e-06	4.98826e-05	LOC107131274, IL6, EDN1, EIF4E, CDKN1B, CDKN1A, PDK1, NFKB1, LOC616200, HK2	IGF1R, PIK3R1, MAPK1, PFKFB3, ERBB2, HMOX1
path:bta03050	Proteasome	20	43	8	0	3.39291e-06	1	PSMB8, PSMA3, PSME2, PSME1, PSMA5, PSMA4, PSMB9, PSMA2
path:bta04933	AGE-RAGE signaling pathway in diabetic complications	57	84	10	3	4.72693e-06	0.0313903	IL6, CXCL8, EDN1, ICAM1, VEGFC, CASP3, STAT1, CDKN1B, TGFB3, NFKB1	PIK3R1, MAPK1, CCND1
path:bta04640	Hematopoietic cell lineage	NA	35	6	1	1.24798e-05	0.200812	IL6, CD44, CSF1, FCGR1A, FLT3LG, BOLA-DMB	KITLG
path:bta03018	RNA degradation	16	73	9	1	1.76625e-05	0.4726	BTG1, CNOT7, PNPT1, XRN2, PAPD7, LSM1, CNOT9, BTG3, LSM6	DDX6
path:bta05144	Malaria	12	20	5	1	1.93614e-05	0.137773	IL6, CXCL8, ICAM1, CD40, TGFB3	LRP1
path:bta04014	Ras signaling pathway	79	159	12	12	4.06199e-05	4.5077e-09	CSF1, FGF2, VEGFC, GNG5, RAP1B, RASSF1, RRAS2, PLA2G4A, TBK1, RASA2, ETS1, NFKB1	FGFR3, IGF1R, KITLG, PIK3R1, MAPK1, FGFR2, AFDN, ABL2, RGL1, PAK4, MRAS, EFNA5
path:bta05143	African trypanosomiasis	18	12	4	0	5.25555e-05	1	IL6, ICAM1, FAS, F2RL1
path:bta05321	Inflammatory bowel disease (IBD)	19	25	5	0	5.40376e-05	1	IL6, BOLA-DMB, STAT1, TGFB3, NFKB1
path:bta00270	Cysteine and methionine metabolism	NA	35	6	1	5.83445e-05	0.256503	LDHA, CDO1, ENOPH1, MAT2B, SMS, MTAP	AMD1
path:bta04932	Non-alcoholic fatty liver disease (NAFLD)	NA	126	11	3	6.76224e-05	0.101791	IL6, CXCL8, FAS, NDUFB5, CASP3, CASP8, ATF4, CASP7, SREBF1, NFKB1, DDIT3	IRS2, PIK3R1, ADIPOR2
path:bta05205	Proteoglycans in cancer	63	161	12	13	9.50166e-05	1.08632e-09	DCN, LUM, CD44, FGF2, PLAU, PLAUR, FAS, CASP3, SDC4, CDKN1A, RRAS2, DDX5	IGF1R, TIMP3, PIK3R1, MAPK1, FZD4, FZD1, WNT2, ERBB2, NUDT16L1, CCND1, CBL, FZD2, MRAS
path:bta03320	PPAR signaling pathway	NA	44	6	1	0.000151947	0.29401	ACSL3, SCD, OLR1, FABP3, ACADM, ACSL5	CPT1A
path:bta05146	Amoebiasis	56	60	7	2	0.000161928	0.0885288	IL6, CXCL8, GNA14, SERPINB6, CASP3, TGFB3, NFKB1	PIK3R1, VCL
path:bta04215	Apoptosis - multiple species	NA	29	5	0	0.000208232	1	PMAIP1, CASP3, CASP8, BIRC3, CASP7
path:bta04115	p53 signaling pathway	NA	62	7	2	0.000229246	0.0972948	PMAIP1, FAS, CASP3, CASP8, CDKN1A, CCND3, SHISA5	STEAP3, CCND1
path:bta05206	MicroRNAs in cancer	80	135	10	12	0.000246404	8.79595e-10	CD44, PLAU, CASP3, RASSF1, CDKN1B, CDKN1A, SOCS1, TNC, NFKB1, MCL1	IRS2, FGFR3, TIMP3, TNXB, DICER1, ERBB2, CYP1B1, HMOX1, NOTCH2, CCND1, PAK4, NOTCH1
path:bta04659	Th17 cell differentiation	NA	68	7	2	0.000247805	0.0987857	IL6, NFKBIA, BOLA-DMB, NFKBIE, STAT1, NFKBIB, NFKB1	FOS, MAPK1
path:bta00010	Glycolysis / Gluconeogenesis	NA	46	6	0	0.000312129	1	LDHA, TPI1, ALDH1A3, PGK1, LOC616200, HK2
path:bta04068	FoxO signaling pathway	NA	112	9	5	0.000367707	0.00248164	IL6, GABARAPL1, TNFSF10, CDKN1B, CDKN1A, CDKN2B, TGFB3, PLK2, BNIP3	IRS2, IGF1R, PIK3R1, MAPK1, CCND1
path:bta00330	Arginine and proline metabolism	NA	33	5	2	0.000396142	0.0298255	OAT, P4HA2, SAT1, P4HA1, SMS	AMD1, CARNS1
path:bta04658	Th1 and Th2 cell differentiation	82	57	6	6	0.000474319	4.04991e-06	NFKBIA, BOLA-DMB, NFKBIE, STAT1, NFKBIB, NFKB1	MAML1, FOS, MAPK1, NOTCH2, NOTCH1, DLL1
path:bta04141	Protein processing in endoplasmic reticulum	NA	154	11	2	0.000481193	0.408831	UBE2D3, EIF2AK2, BAG2, ATF4, PPP1R15A, DNAJA1, MAN1A1, SEC24B, DDIT3, DNAJC1, ATXN3	WFS1, UBE4B
path:bta04920	Adipocytokine signaling pathway	NA	54	6	3	0.000522405	0.00928146	ACSL3, NFKBIA, NFKBIE, ACSL5, NFKBIB, NFKB1	IRS2, ADIPOR2, CPT1A
path:bta00591	Linoleic acid metabolism	NA	12	3	0	0.000569017	1	CYP2J2, LOC511936, PLA2G4A
path:bta04913	Ovarian steroidogenesis	71	24	4	5	0.000668358	6.95733e-07	HSD3B1, CYP2J2, LOC511936, PLA2G4A	ADCY7, IGF1R, CYP1A1, CYP1B1, ADCY9
path:bta04722	Neurotrophin signaling pathway	NA	106	8	2	0.00100453	0.213967	NFKBIA, RAP1B, NFKBIE, ATF4, NFKBIB, RPS6KA6, RIPK2, NFKB1	PIK3R1, MAPK1
path:bta05322	Systemic lupus erythematosus	51	80	7	3	0.00105896	0.0301957	C3, FCGR1A, BOLA-DMB, CD40, SSB, TRIM21, C2	LOC504599, HIST2H2AC, LOC516742
path:bta00590	Arachidonic acid metabolism	NA	31	4	0	0.00107006	1	CYP2J2, LOC511936, CBR3, PLA2G4A
path:bta02010	ABC transporters	NA	28	4	0	0.0011355	1	LOC100337053, TAP2, TAP1, LOC618733
path:bta04024	cAMP signaling pathway	NA	121	8	7	0.001277	3.2572e-05	PDE4B, LOC100337053, CNGA1, NFKBIA, RAP1B, RRAS2, LOC531747, NFKB1	FOS, ADCY7, PIK3R1, MAPK1, AFDN, ADCY9, HCN4
path:bta04120	Ubiquitin mediated proteolysis	NA	129	9	6	0.00137633	0.000932413	PML, UBE2D3, UBA7, NEDD4, UBE2L6, BIRC3, SOCS1, HERC4, CUL4B	UBE4A, UBE4B, CBL, HERC2, NHLRC1, RHOBTB1
path:bta04650	Natural killer cell mediated cytotoxicity	NA	71	6	2	0.00160794	0.0996809	ICAM1, IFNAR2, FAS, CASP3, TNFSF10, TNFRSF10D	PIK3R1, MAPK1
path:bta01524	Platinum drug resistance	NA	66	6	4	0.00194551	0.0023185	PMAIP1, FAS, CASP3, CASP8, CDKN1A, BIRC3	PIK3R1, MAPK1, ERBB2, ATP7B
path:bta05310	Asthma	NA	7	2	0	0.00229411	1	BOLA-DMB, CD40
path:bta05220	Chronic myeloid leukemia	NA	66	6	4	0.00256355	0.00283206	NFKBIA, HDAC1, CDKN1B, CDKN1A, TGFB3, NFKB1	PIK3R1, MAPK1, CCND1, CBL
path:bta01212	Fatty acid metabolism	NA	47	5	1	0.00263988	0.336746	ACSL3, SCD, ACADM, ACSL5, HSD17B12	CPT1A
path:bta04726	Serotonergic synapse	NA	53	5	2	0.00288277	0.0647122	GNG5, CASP3, CYP2J2, LOC511936, PLA2G4A	MAPK1, DUSP1
path:bta04662	B cell receptor signaling pathway	NA	54	5	3	0.00390682	0.0100362	NFKBIA, NFKBIE, NFKBIB, DAPP1, NFKB1	FOS, PIK3R1, MAPK1
path:bta00230	Purine metabolism	NA	135	8	2	0.00469565	0.303006	PDE4B, XDH, HPRT1, PNPT1, TWISTNB, LOC531747, ZNRD1, ADK	ADCY7, ADCY9
path:bta01230	Biosynthesis of amino acids	NA	57	5	0	0.00655578	1	TPI1, IDH3A, PGK1, MAT2B, LOC616200
path:bta04330	Notch signaling pathway	75	42	4	5	0.00724896	1.81914e-05	SNW1, HDAC1, DTX3L, HES1	MAML1, NOTCH2, LFNG, NOTCH1, DLL1
path:bta04080	Neuroactive ligand-receptor interaction	70	60	4	6	0.00773396	9.88125e-07	PRSS2, P2RX7, F2RL1, C3AR1	ADRA1B, GPR35, S1PR5, BDKRB1, THRA, S1PR2
path:bta00410	beta-Alanine metabolism	NA	24	3	1	0.00810473	0.163273	ACADM, ALDH1A3, SMS	CARNS1
path:bta03015	mRNA surveillance pathway	17	89	6	1	0.00970356	0.539718	FIP1L1, CSTF3, RNGTT, NXT2, PPP2R3C, PPP2R3A	PPP2R2C
path:bta04670	Leukocyte transendothelial migration	NA	69	5	4	0.00977884	0.00228576	CXCR4, ICAM1, RAP1B, CLDN1, OCLN	PIK3R1, AFDN, ARHGAP35, VCL
path:bta04350	TGF-beta signaling pathway	NA	68	5	7	0.0109815	1.5844e-06	DCN, FST, TGIF1, CDKN2B, TGFB3	MAPK1, ID1, ID2, SMAD6, SMAD7, ID3, SMAD9
path:bta04140	Autophagy - animal	NA	121	7	9	0.0117119	1.01373e-06	GABARAPL1, CFLAR, RRAS2, RAB33B, LAMP2, SH3GLB1, BNIP3	IRS2, IGF1R, PIK3R1, MAPK1, ULK1, ATG9A, MRAS, DAPK1, ATG4D
path:bta04392	Hippo signaling pathway -multiple species	NA	25	3	3	0.0120648	0.00109479	RASSF1, SAV1, FRMD6	WTIP, TEAD1, LIMD1
path:bta01523	Antifolate resistance	NA	28	3	0	0.0124105	1	LOC100337053, IL6, NFKB1
path:bta01200	Carbon metabolism	NA	93	6	0	0.0125538	1	TPI1, IDH3A, ACADM, PGK1, LOC616200, HK2
path:bta04110	Cell cycle	NA	121	7	1	0.0153924	0.670415	HDAC1, MAD2L2, CDKN1B, CDKN1A, CDKN2B, TGFB3, CCND3	CCND1
path:bta00061	Fatty acid biosynthesis	NA	10	2	0	0.0154745	1	ACSL3, ACSL5
path:bta05222	Small cell lung cancer	58	75	5	2	0.016702	0.131854	NFKBIA, BIRC3, CDKN2B, TRAF1, NFKB1	PIK3R1, CCND1
path:bta05215	Prostate cancer	NA	77	5	6	0.0177548	4.42126e-05	NFKBIA, ATF4, CDKN1B, CDKN1A, NFKB1	IGF1R, PIK3R1, MAPK1, FGFR2, ERBB2, CCND1
path:bta00640	Propanoate metabolism	NA	29	3	0	0.0185487	1	DBT, LDHA, ACADM
path:bta00340	Histidine metabolism	NA	13	2	1	0.0207324	0.0918085	ALDH1A3, CARNMT1	CARNS1
path:bta00140	Steroid hormone biosynthesis	NA	16	2	2	0.0211751	0.00408733	HSD3B1, HSD17B12	CYP1A1, CYP1B1
path:bta03450	Non-homologous end-joining	NA	12	2	0	0.0214486	1	MRE11, XRCC5
path:bta04750	Inflammatory mediator regulation of TRP channels	NA	60	4	4	0.0227337	0.00113587	CYP2J2, LOC511936, PLA2G4A, F2RL1	ADCY7, PIK3R1, ADCY9, BDKRB1
path:bta04512	ECM-receptor interaction	60	55	4	2	0.0229613	0.0773663	CD44, CD47, SDC4, TNC	TNXB, ITGB4
path:bta04917	Prolactin signaling pathway	NA	53	4	4	0.0229704	0.00114961	STAT1, SOCS1, NFKB1, IRF1	FOS, PIK3R1, MAPK1, CCND1
path:bta03008	Ribosome biogenesis in eukaryotes	52	79	5	0	0.0239091	1	GNL3, NOP58, NXT2, SBDS, XRN2
path:bta04931	Insulin resistance	NA	89	5	4	0.0262047	0.0056072	IL6, NFKBIA, RPS6KA6, SREBF1, NFKB1	IRS2, PIK3R1, CPT1A, PPARGC1B
path:bta00562	Inositol phosphate metabolism	NA	59	4	3	0.0265745	0.0123464	TPI1, INPP1, PI4K2B, IPMK	OCRL, PIP4K2B, INPP5A
path:bta00601	Glycosphingolipid biosynthesis - lacto and neolacto series	NA	15	2	0	0.029509	1	GGTA1, B3GNT3
path:bta00071	Fatty acid degradation	NA	33	3	1	0.0297753	0.251307	ACSL3, ACADM, ACSL5	CPT1A
path:bta05132	Salmonella infection	NA	60	4	3	0.0309911	0.0140565	IL6, CXCL8, GRO1, NFKB1	FOS, MAPK1, PFN1
path:bta04216	Ferroptosis	NA	36	3	2	0.0324483	0.0355063	ACSL3, SAT1, ACSL5	STEAP3, HMOX1
path:bta05010	Alzheimer's disease	NA	141	7	2	0.0329611	0.370057	FAS, NDUFB5, CASP3, CASP8, CASP7, BACE2, LOC616200	MAPK1, LRP1
path:bta00240	Pyrimidine metabolism	NA	91	5	2	0.0360614	0.18129	DUT, PNPT1, TWISTNB, ZNRD1, CMPK2	TXNRD1, UCKL1
path:bta05219	Bladder cancer	NA	37	3	5	0.0379532	1.48848e-05	CXCL8, RASSF1, CDKN1A	FGFR3, MAPK1, ERBB2, CCND1, DAPK1
path:bta05211	Renal cell carcinoma	NA	64	4	3	0.0385559	0.0169117	LOC107131274, EPAS1, RAP1B, TGFB3	PIK3R1, MAPK1, PAK4
path:bta00232	Caffeine metabolism	NA	2	1	0	0.0395889	1	XDH
path:bta04530	Tight junction	NA	126	6	5	0.0418864	0.0045128	TJP2, CLDN1, NEDD4, OCLN, EPB41L4B, RAB8B	AFDN, SLC9A3R1, ERBB2, CCND1, PPP2R2C
path:bta04146	Peroxisome	NA	72	4	0	0.0451967	1	ACSL3, XDH, ACSL5, PEX13
path:bta00524	Neomycin, kanamycin and gentamicin biosynthesis	NA	2	1	0	0.0461362	1	HK2
path:bta04727	GABAergic synapse	NA	45	3	2	0.0470875	0.046306	GNG5, SLC38A2, GABARAPL1	ADCY7, ADCY9
path:bta00983	Drug metabolism - other enzymes	NA	20	2	1	0.0522158	0.146086	XDH, HPRT1	UCKL1
path:bta05020	Prion diseases	NA	20	2	2	0.0551161	0.0112662	IL6, CCL5	MAPK1, NOTCH1
path:bta04660	T cell receptor signaling pathway	NA	74	4	5	0.0551929	0.000356134	NFKBIA, NFKBIE, NFKBIB, NFKB1	FOS, PIK3R1, MAPK1, CBL, PAK4
path:bta04720	Long-term potentiation	NA	46	3	1	0.0629171	0.322685	RAP1B, ATF4, RPS6KA6	MAPK1
path:bta00970	Aminoacyl-tRNA biosynthesis	NA	43	3	0	0.063007	1	WARS, YARS, DARS
path:bta04925	Aldosterone synthesis and secretion	NA	50	3	3	0.0631255	0.0068472	HSD3B1, ATF1, ATF4	ADCY7, DAGLA, ADCY9
path:bta04142	Lysosome	NA	110	5	2	0.0644395	0.23139	LIPA, CTSC, LAMP2, AP1S3, AP1S2	PLA2G15, TPP1
path:bta00980	Metabolism of xenobiotics by cytochrome P450	NA	29	2	2	0.0798229	0.0168589	ALDH1A3, CBR3	CYP1A1, CYP1B1
path:bta05030	Cocaine addiction	NA	29	2	0	0.0854152	1	ATF4, NFKB1
path:bta01040	Biosynthesis of unsaturated fatty acids	NA	26	2	0	0.0884956	1	SCD, HSD17B12
path:bta04728	Dopaminergic synapse	NA	88	4	2	0.0923932	0.164229	GNG5, ATF4, PPP2R3C, PPP2R3A	FOS, PPP2R2C
path:bta00051	Fructose and mannose metabolism	NA	29	2	1	0.0931694	0.196874	TPI1, HK2	PFKFB3
path:bta04950	Maturity onset diabetes of the young	NA	6	1	0	0.095578	1	HES1
path:bta04930	Type II diabetes mellitus	NA	30	2	3	0.103624	0.00158792	SOCS1, HK2	IRS2, PIK3R1, MAPK1
path:bta04390	Hippo signaling pathway	66	128	5	14	0.105334	2.73274e-12	RASSF1, SAV1, FRMD6, TGFB3, CCND3	CTGF, FZD4, FZD1, WNT2, ID1, ID2, WTIP, AXIN2, CCND1, SMAD7, TEAD1, FZD2, LIMD1, PPP2R2C
path:bta04724	Glutamatergic synapse	NA	63	3	4	0.110424	0.00149894	GNG5, SLC38A2, PLA2G4A	ADCY7, GRK2, MAPK1, ADCY9
path:bta00740	Riboflavin metabolism	NA	6	1	0	0.111799	1	RFK
path:bta00430	Taurine and hypotaurine metabolism	NA	8	1	0	0.118896	1	CDO1
path:bta03020	RNA polymerase	NA	29	2	0	0.12586	1	TWISTNB, ZNRD1
path:bta04130	SNARE interactions in vesicular transport	NA	34	2	0	0.128872	1	SNAP23, VAMP7
path:bta04371	Apelin signaling pathway	78	101	4	7	0.135422	2.08251e-05	GNG5, GABARAPL1, RRAS2, LOC531747	CTGF, ADCY7, MAPK1, CCND1, ADCY9, MRAS, SPHK1
path:bta03410	Base excision repair	NA	33	2	0	0.136635	1	APEX1, PARP3
path:bta04152	AMPK signaling pathway	72	103	4	9	0.136928	1.63419e-07	SCD, PPP2R3C, SREBF1, PPP2R3A	IRS2, IGF1R, PIK3R1, PFKFB3, ADIPOR2, CPT1A, CCND1, ULK1, PPP2R2C
path:bta05212	Pancreatic cancer	NA	63	3	4	0.137645	0.00216849	STAT1, TGFB3, NFKB1	PIK3R1, MAPK1, ERBB2, CCND1
path:bta04071	Sphingolipid signaling pathway	NA	100	4	6	0.13766	0.000200265	SGMS2, PPP2R3C, NFKB1, PPP2R3A	PIK3R1, MAPK1, S1PR5, S1PR2, SPHK1, PPP2R2C
path:bta05100	Bacterial invasion of epithelial cells	NA	62	3	3	0.139338	0.0175963	MAD2L2, ELMO2, CD2AP	PIK3R1, CBL, VCL
path:bta05224	Breast cancer	65	107	4	14	0.140086	1.2577e-13	FGF2, CDKN1A, NFKB2, HES1	FOS, IGF1R, PIK3R1, MAPK1, FZD4, FZD1, WNT2, ERBB2, AXIN2, NOTCH2, CCND1, FZD2, NOTCH1, DLL1
path:bta00360	Phenylalanine metabolism	NA	9	1	0	0.148327	1	ALDH1A3
path:bta04122	Sulfur relay system	NA	9	1	0	0.153547	1	MOCS2
path:bta04744	Phototransduction	NA	10	1	0	0.153705	1	CNGA1
path:bta04911	Insulin secretion	NA	40	2	2	0.15427	0.0353832	ATF4, SNAP25	ADCY7, ADCY9
path:bta05014	Amyotrophic lateral sclerosis (ALS)	NA	37	2	1	0.154353	0.257789	CASP3, DAXX	NEFH
path:bta00564	Glycerophospholipid metabolism	NA	75	3	4	0.16421	0.0029503	PLA2G4A, LYPLA1, MBOAT1	PLA2G15, SELENOI, GPD1L, LPCAT1
path:bta01521	EGFR tyrosine kinase inhibitor resistance	NA	71	3	7	0.16812	2.26013e-06	IL6, FGF2, EIF4E	FGFR3, IGF1R, PIK3R1, MAPK1, FGFR2, GAS6, ERBB2
path:bta00920	Sulfur metabolism	NA	10	1	0	0.170721	1	BPNT1
path:bta04211	Longevity regulating pathway	NA	73	3	7	0.17333	2.50684e-06	EIF4E, ATF4, NFKB1	IRS2, ADCY7, IGF1R, PIK3R1, ADIPOR2, ADCY9, ULK1
path:bta05418	Fluid shear stress and atherosclerosis	NA	112	4	4	0.176794	0.014187	EDN1, ICAM1, SDC4, NFKB1	FOS, PIK3R1, HMOX1, DUSP1
path:bta05032	Morphine addiction	NA	45	2	3	0.183009	0.00439665	PDE4B, GNG5	ADCY7, GRK2, ADCY9
path:bta04974	Protein digestion and absorption	61	42	2	0	0.187467	1	PRSS2, SLC38A2
path:bta04972	Pancreatic secretion	NA	41	2	2	0.188859	0.0448267	PRSS2, RAP1B	ADCY7, ADCY9
path:bta03440	Homologous recombination	NA	40	2	0	0.189629	1	NBN, MRE11
path:bta00592	alpha-Linolenic acid metabolism	NA	12	1	0	0.191883	1	PLA2G4A
path:bta03022	Basal transcription factors	NA	41	2	0	0.192061	1	GTF2B, MNAT1
path:bta04721	Synaptic vesicle cycle	NA	44	2	0	0.195626	1	ATP6V1G1, SNAP25
path:bta04910	Insulin signaling pathway	NA	118	4	4	0.19781	0.0165645	EIF4E, SOCS1, SREBF1, HK2	IRS2, PIK3R1, MAPK1, CBL
path:bta04070	Phosphatidylinositol signaling system	NA	81	3	4	0.204116	0.0043441	INPP1, PI4K2B, IPMK	PIK3R1, OCRL, PIP4K2B, INPP5A
path:bta00280	Valine, leucine and isoleucine degradation	NA	42	2	0	0.207437	1	DBT, ACADM
path:bta05410	Hypertrophic cardiomyopathy (HCM)	NA	49	2	1	0.210656	0.305484	IL6, TGFB3	ITGB4
path:bta04611	Platelet activation	NA	80	3	6	0.210926	5.70917e-05	RAP1B, SNAP23, PLA2G4A	ADCY7, PIK3R1, MAPK1, ADCY9, TLN2, ARHGAP35
path:bta01522	Endocrine resistance	67	80	3	11	0.214599	6.72802e-11	CDKN1B, CDKN1A, BIK	FOS, ADCY7, IGF1R, PIK3R1, MAPK1, ERBB2, NOTCH2, CCND1, ADCY9, NOTCH1, DLL1
path:bta04510	Focal adhesion	55	162	5	11	0.215796	1.16207e-07	VEGFC, RAP1B, BIRC3, CCND3, TNC	IGF1R, PIK3R1, TNXB, MAPK1, ERBB2, ITGB4, CCND1, TLN2, PAK4, ARHGAP35, VCL
path:bta04742	Taste transduction	NA	17	1	1	0.216622	0.0978969	SCN9A	HCN4
path:bta00520	Amino sugar and nucleotide sugar metabolism	NA	42	2	1	0.216803	0.310929	GNPDA2, HK2	UAP1L1
path:bta05012	Parkinson's disease	NA	109	4	0	0.218078	1	NDUFB5, CASP3, UBA7, UBE2L6
path:bta00790	Folate biosynthesis	NA	13	1	1	0.218991	0.0990511	MOCS2	MOCS1
path:bta04261	Adrenergic signaling in cardiomyocytes	NA	88	3	6	0.226229	7.0425e-05	ATF4, PPP2R3C, PPP2R3A	ADCY7, MAPK1, ADRA1B, ADCY9, SCN4B, PPP2R2C
path:bta00510	N-Glycan biosynthesis	NA	44	2	1	0.227578	0.319421	MGAT2, MAN1A1	DOLPP1
path:bta03420	Nucleotide excision repair	NA	43	2	0	0.227956	1	MNAT1, CUL4B
path:bta05016	Huntington's disease	NA	157	5	1	0.233553	0.755702	TGM2, NDUFB5, HDAC1, CASP3, CASP8	HTT
path:bta00350	Tyrosine metabolism	NA	16	1	0	0.238372	1	ALDH1A3
path:bta05221	Acute myeloid leukemia	NA	48	2	3	0.246282	0.00765919	PML, NFKB1	PIK3R1, MAPK1, CCND1
path:bta05218	Melanoma	NA	49	2	4	0.249991	0.000731921	FGF2, CDKN1A	IGF1R, PIK3R1, MAPK1, CCND1
path:bta00534	Glycosaminoglycan biosynthesis - heparan sulfate / heparin	NA	14	1	2	0.251645	0.00638285	EXT1	HS3ST2, EXTL3
path:bta04713	Circadian entrainment	NA	55	2	4	0.254498	0.000773551	GNG5, LOC531747	FOS, ADCY7, MAPK1, ADCY9
path:bta04150	mTOR signaling pathway	NA	130	4	9	0.257186	1.51928e-06	ATP6V1G1, EIF4E, RPS6KA6, RICTOR	IGF1R, PIK3R1, SLC7A5, MAPK1, FZD4, FZD1, WNT2, ULK1, FZD2
path:bta04921	Oxytocin signaling pathway	NA	95	3	5	0.268428	0.00101415	CDKN1A, PLA2G4A, RCAN1	FOS, ADCY7, MAPK1, CCND1, ADCY9
path:bta00670	One carbon pool by folate	NA	16	1	0	0.272465	1	MTHFD2
path:bta04072	Phospholipase D signaling pathway	73	93	3	7	0.277146	1.28154e-05	CXCL8, RRAS2, PLA2G4A	ADCY7, KITLG, PIK3R1, MAPK1, ADCY9, MRAS, SPHK1
path:bta05034	Alcoholism	15	135	4	4	0.280611	0.0274167	GNG5, HDAC1, ATF4, HDAC9	MAPK1, LOC504599, HIST2H2AC, LOC516742
path:bta04015	Rap1 signaling pathway	68	141	4	15	0.283407	4.97814e-13	CSF1, FGF2, VEGFC, RAP1B	ADCY7, FGFR3, IGF1R, KITLG, PIK3R1, MAPK1, FGFR2, ID1, AFDN, PFN1, ADCY9, TLN2, SIPA1L2, MRAS, EFNA5
path:bta00100	Steroid biosynthesis	NA	17	1	0	0.288394	1	LIPA
path:bta05230	Central carbon metabolism in cancer	NA	51	2	6	0.289227	5.75254e-06	PDK1, HK2	FGFR3, PIK3R1, SLC7A5, MAPK1, FGFR2, ERBB2
path:bta01210	2-Oxocarboxylic acid metabolism	NA	16	1	0	0.289309	1	IDH3A
path:bta00650	Butanoate metabolism	NA	16	1	0	0.289346	1	L2HGDH
path:bta04919	Thyroid hormone signaling pathway	NA	94	3	7	0.290796	1.52693e-05	HDAC1, STAT1, RCAN1	PIK3R1, MAPK1, NOTCH2, MED12, CCND1, THRA, NOTCH1
path:bta00500	Starch and sucrose metabolism	NA	17	1	0	0.295539	1	HK2
path:bta00760	Nicotinate and nicotinamide metabolism	NA	21	1	0	0.302988	1	NAMPT
path:bta04966	Collecting duct acid secretion	NA	20	1	0	0.310087	1	ATP6V1G1
path:bta04973	Carbohydrate digestion and absorption	NA	19	1	1	0.315832	0.148	HK2	PIK3R1
path:bta00982	Drug metabolism - cytochrome P450	NA	23	1	0	0.319335	1	ALDH1A3
path:bta05210	Colorectal cancer	NA	59	2	5	0.327892	0.000138021	CASP3, TGFB3	FOS, PIK3R1, MAPK1, AXIN2, CCND1
path:bta04320	Dorso-ventral axis formation	NA	23	1	4	0.331826	2.24464e-05	ETS1	MAPK1, NOTCH2, CPEB4, NOTCH1
path:bta04550	Signaling pathways regulating pluripotency of stem cells	69	107	3	15	0.33747	8.35066e-15	FGF2, PCGF6, PCGF5	FGFR3, IGF1R, PIK3R1, MAPK1, FGFR2, FZD4, FZD1, WNT2, ID1, ID2, ZFHX3, AXIN2, FZD2, ID3, SMAD9
path:bta00860	Porphyrin and chlorophyll metabolism	NA	22	1	1	0.33782	0.159663	CPOX	HMOX1
path:bta04725	Cholinergic synapse	NA	63	2	5	0.33832	0.00015552	GNG5, ATF4	FOS, ADCY7, PIK3R1, MAPK1, ADCY9
path:bta00052	Galactose metabolism	NA	21	1	0	0.352301	1	HK2
path:bta04520	Adherens junction	NA	65	2	6	0.370859	1.7692e-05	NECTIN2, YES1	IGF1R, MAPK1, AFDN, ERBB2, WASF3, VCL
path:bta04912	GnRH signaling pathway	NA	66	2	3	0.378514	0.018261	ATF4, PLA2G4A	ADCY7, MAPK1, ADCY9
path:bta05216	Thyroid cancer	NA	25	1	2	0.393351	0.0185074	CCDC6	MAPK1, CCND1
path:bta04666	Fc gamma R-mediated phagocytosis	NA	70	2	5	0.395489	0.000279196	FCGR1A, MARCKSL1	PIK3R1, MAPK1, LIMK2, WASF3, SPHK1
path:bta05204	Chemical carcinogenesis	NA	32	1	2	0.399774	0.0194108	ALDH1A3	CYP1A1, CYP1B1
path:bta00565	Ether lipid metabolism	NA	29	1	2	0.404591	0.0199233	PLA2G4A	SELENOI, LPCAT1
path:bta00062	Fatty acid elongation	NA	26	1	0	0.405272	1	HSD17B12
path:bta04270	Vascular smooth muscle contraction	NA	77	2	5	0.411761	0.000328527	CALD1, PLA2G4A	LOC107131245, ADCY7, MAPK1, ADRA1B, ADCY9
path:bta04922	Glucagon signaling pathway	NA	73	2	2	0.415555	0.121435	LDHA, ATF4	SIK1, CPT1A
path:bta00190	Oxidative phosphorylation	NA	109	3	0	0.416758	1	PPA1, ATP6V1G1, NDUFB5
path:bta04914	Progesterone-mediated oocyte maturation	NA	72	2	6	0.426899	3.44789e-05	MAD2L2, RPS6KA6	ADCY7, IGF1R, PIK3R1, MAPK1, ADCY9, CPEB4
path:bta04012	ErbB signaling pathway	NA	72	2	6	0.428085	3.49371e-05	CDKN1B, CDKN1A	PIK3R1, MAPK1, ERBB2, ABL2, CBL, PAK4
path:bta04020	Calcium signaling pathway	NA	85	2	6	0.444316	4.27993e-05	GNA14, P2RX7	ADCY7, ADRA1B, ERBB2, ADCY9, BDKRB1, SPHK1
path:bta00620	Pyruvate metabolism	NA	30	1	0	0.45754	1	LDHA
path:bta05231	Choline metabolism in cancer	NA	80	2	4	0.464761	0.00438949	PLA2G4A, LYPLA1	FOS, PIK3R1, MAPK1, WASF3
path:bta00020	Citrate cycle (TCA cycle)	NA	27	1	0	0.467479	1	IDH3A
path:bta04976	Bile secretion	NA	35	1	3	0.468393	0.00233999	LOC100337053	ADCY7, AQP1, ADCY9
path:bta04136	Autophagy - other	NA	32	1	2	0.475435	0.0299015	GABARAPL1	ATG9A, ATG4D
path:bta00600	Sphingolipid metabolism	NA	36	1	1	0.491764	0.248429	SGMS2	SPHK1
path:bta04360	Axon guidance	54	141	3	8	0.504414	1.90658e-05	CXCR4, RND1, PDK1	EFNB2, PIK3R1, MAPK1, LIMK2, EPHA4, SSH1, PAK4, EFNA5
path:bta05031	Amphetamine addiction	NA	38	1	1	0.505584	0.257119	ATF4	FOS
path:bta04723	Retrograde endocannabinoid signaling	NA	87	2	5	0.523633	0.000882034	GNG5, NDUFB5	ADCY7, MAPK1, ABHD6, DAGLA, ADCY9
path:bta00561	Glycerolipid metabolism	NA	42	1	0	0.531524	1	MBOAT1
path:bta04918	Thyroid hormone synthesis	NA	39	1	3	0.542979	0.00429165	ATF4	LRP2, ADCY7, ADCY9
path:bta00480	Glutathione metabolism	NA	43	1	0	0.544894	1	SMS
path:bta04730	Long-term depression	NA	38	1	2	0.547936	0.0436987	PLA2G4A	IGF1R, MAPK1
path:bta03010	Ribosome	NA	136	3	0	0.574009	1	MRPL32, RPL22, RPL39
path:bta04114	Oocyte meiosis	NA	94	2	5	0.577646	0.00137783	MAD2L2, RPS6KA6	ADCY7, IGF1R, MAPK1, ADCY9, CPEB4
path:bta04022	cGMP-PKG signaling pathway	77	101	2	7	0.583248	1.93189e-05	CNGA1, ATF4	IRS2, ADCY7, MAPK1, ADRA1B, NPPB, ADCY9, SRF
path:bta04664	Fc epsilon RI signaling pathway	NA	45	1	2	0.586541	0.0529901	PLA2G4A	PIK3R1, MAPK1
path:bta05414	Dilated cardiomyopathy	76	49	1	3	0.58877	0.00616638	TGFB3	ADCY7, ITGB4, ADCY9
path:bta04370	VEGF signaling pathway	NA	48	1	3	0.606119	0.00700781	PLA2G4A	PIK3R1, MAPK1, SPHK1
path:bta03460	Fanconi anemia pathway	NA	51	1	1	0.637511	0.348297	HES1	SLX1A
path:bta03013	RNA transport	50	156	3	4	0.638149	0.0506415	EIF4E, FMR1, NXT2	POM121C, CYFIP2, GEMIN5, EIF4EBP2
path:bta00310	Lysine degradation	NA	53	1	2	0.640929	0.0688229	PLOD2	LOC540197, KMT2B
path:bta04213	Longevity regulating pathway - multiple species	NA	51	1	6	0.641661	4.30642e-06	HDAC1	IRS2, ADCY7, IGF1R, PIK3R1, ADCY9, EIF4EBP2
path:bta05223	Non-small cell lung cancer	NA	52	1	4	0.655179	0.00102718	RASSF1	PIK3R1, MAPK1, ERBB2, CCND1
path:bta05214	Glioma	NA	55	1	4	0.681707	0.00134605	CDKN1A	IGF1R, PIK3R1, MAPK1, CCND1
path:bta04916	Melanogenesis	74	69	1	8	0.725201	6.66641e-08	EDN1	ADCY7, KITLG, MAPK1, FZD4, FZD1, WNT2, ADCY9, FZD2
path:bta04915	Estrogen signaling pathway	NA	72	1	5	0.769625	0.000376424	ATF4	FOS, ADCY7, PIK3R1, MAPK1, ADCY9
path:bta04810	Regulation of actin cytoskeleton	64	155	2	15	0.811003	2.89318e-12	FGF2, RRAS2	FGFR3, PIK3R1, MAPK1, FGFR2, ITGB4, LIMK2, PFN1, CYFIP2, BDKRB1, SSH1, PIP4K2B, PAK4, ARHGAP35, MRAS, VCL
path:bta04310	Wnt signaling pathway	NA	106	1	7	0.857554	1.80028e-05	CCND3	FZD4, FZD1, WNT2, AXIN2, CCND1, FZD2, DAAM2
path:bta00030	Pentose phosphate pathway	NA	24	0	0	1	1
path:bta00040	Pentose and glucuronate interconversions	NA	13	0	0	1	1
path:bta00053	Ascorbate and aldarate metabolism	NA	5	0	0	1	1
path:bta00072	Synthesis and degradation of ketone bodies	NA	7	0	0	1	1
path:bta00120	Primary bile acid biosynthesis	NA	10	0	0	1	1
path:bta00130	Ubiquinone and other terpenoid-quinone biosynthesis	NA	8	0	1	1	0.0653837		GGCX
path:bta00220	Arginine biosynthesis	NA	12	0	0	1	1
path:bta00250	Alanine, aspartate and glutamate metabolism	NA	26	0	0	1	1
path:bta00260	Glycine, serine and threonine metabolism	NA	25	0	0	1	1
path:bta00290	Valine, leucine and isoleucine biosynthesis	NA	2	0	0	1	1
path:bta00300	Lysine biosynthesis	NA	2	0	0	1	1
path:bta00380	Tryptophan metabolism	NA	23	0	2	1	0.0132131		CYP1A1, CYP1B1
path:bta00400	Phenylalanine, tyrosine and tryptophan biosynthesis	NA	3	0	0	1	1
path:bta00440	Phosphonate and phosphinate metabolism	NA	6	0	1	1	0.053423		SELENOI
path:bta00450	Selenocompound metabolism	NA	17	0	1	1	0.123059		TXNRD1
path:bta00471	D-Glutamine and D-glutamate metabolism	NA	3	0	0	1	1
path:bta00511	Other glycan degradation	NA	16	0	0	1	1
path:bta00512	Mucin type O-glycan biosynthesis	NA	16	0	0	1	1
path:bta00514	Other types of O-glycan biosynthesis	NA	19	0	1	1	0.147894		LFNG
path:bta00515	Mannose type O-glycan biosynthesis	NA	19	0	0	1	1
path:bta00531	Glycosaminoglycan degradation	NA	19	0	0	1	1
path:bta00532	Glycosaminoglycan biosynthesis - chondroitin sulfate / dermatan sulfate	NA	16	0	0	1	1
path:bta00533	Glycosaminoglycan biosynthesis - keratan sulfate	NA	12	0	0	1	1
path:bta00563	Glycosylphosphatidylinositol (GPI)-anchor biosynthesis	NA	23	0	0	1	1
path:bta00603	Glycosphingolipid biosynthesis - globo and isoglobo series	NA	9	0	0	1	1
path:bta00604	Glycosphingolipid biosynthesis - ganglio series	NA	13	0	1	1	0.101687		B4GALNT1
path:bta00630	Glyoxylate and dicarboxylate metabolism	NA	25	0	0	1	1
path:bta00730	Thiamine metabolism	NA	9	0	0	1	1
path:bta00750	Vitamin B6 metabolism	NA	6	0	0	1	1
path:bta00770	Pantothenate and CoA biosynthesis	NA	12	0	0	1	1
path:bta00780	Biotin metabolism	NA	3	0	0	1	1
path:bta00785	Lipoic acid metabolism	NA	3	0	0	1	1
path:bta00830	Retinol metabolism	NA	18	0	4	1	5.34549e-06		DHRS9, CYP1A1, CYP26A1, CYP26B1
path:bta00900	Terpenoid backbone biosynthesis	NA	20	0	0	1	1
path:bta00910	Nitrogen metabolism	NA	7	0	0	1	1
path:bta03030	DNA replication	NA	36	0	0	1	1
path:bta03060	Protein export	NA	24	0	0	1	1
path:bta03430	Mismatch repair	NA	22	0	0	1	1
path:bta04260	Cardiac muscle contraction	NA	42	0	0	1	1
path:bta04340	Hedgehog signaling pathway	NA	43	0	4	1	0.000310667		LRP2, GRK2, CCND1, CDON
path:bta04540	Gap junction	NA	62	0	3	1	0.0157269		ADCY7, MAPK1, ADCY9
path:bta04614	Renin-angiotensin system	NA	7	0	0	1	1
path:bta04710	Circadian rhythm	NA	28	0	0	1	1
path:bta04740	Olfactory transduction	NA	20	0	1	1	0.14101		GRK2
path:bta04923	Regulation of lipolysis in adipocytes	NA	31	0	4	1	9.85906e-05		IRS2, ADCY7, PIK3R1, ADCY9
path:bta04924	Renin secretion	NA	31	0	1	1	0.224645		AQP1
path:bta04960	Aldosterone-regulated sodium reabsorption	NA	21	0	2	1	0.0122789		PIK3R1, MAPK1
path:bta04961	Endocrine and other factor-regulated calcium reabsorption	NA	26	0	1	1	0.207131		ADCY9
path:bta04962	Vasopressin-regulated water reabsorption	NA	35	0	1	1	0.262574		ADCY9
path:bta04964	Proximal tubule bicarbonate reclamation	NA	12	0	2	1	0.00479598		SLC25A10, AQP1
path:bta04970	Salivary secretion	NA	34	0	3	1	0.00279288		ADCY7, ADRA1B, ADCY9
path:bta04971	Gastric acid secretion	NA	34	0	2	1	0.0322139		ADCY7, ADCY9
path:bta04975	Fat digestion and absorption	NA	15	0	0	1	1
path:bta04977	Vitamin digestion and absorption	NA	11	0	0	1	1
path:bta04978	Mineral absorption	NA	24	0	2	1	0.0144136		HMOX1, TRPM6
path:bta05033	Nicotine addiction	NA	8	0	0	1	1
path:bta05213	Endometrial cancer	NA	49	0	5	1	5.86019e-05		PIK3R1, MAPK1, ERBB2, AXIN2, CCND1
path:bta05217	Basal cell carcinoma	NA	42	0	5	1	1.06966e-05		FZD4, FZD1, WNT2, AXIN2, FZD2
path:bta05412	Arrhythmogenic right ventricular cardiomyopathy (ARVC)	NA	45	0	1	1	0.293787		ITGB4

## Sheet: KEGG_pl_CvsCpG_01may17
KEGGID	Pathway	TopToBottom	N	Up	Down	P.Up	P.Down	up_genes	down_genes
path:bta05168	Herpes simplex infection	30	146	54	4	8.08856e-44	0.323159	RNASEL, IRF7, PML, LOC100139670, SP100, C3, IL6, JUN, TAP2, IFNAR2, NFKBIA, PPP1CC, FAS, BOLA-DMB, BOLA-DQA2, CCL5, OAS1X, EIF2AK2, JSP.1, CASP3, FADD, DAXX, DDX58, NECTIN2, SRSF7, CASP8, SRSF6, BOLA, SRSF2, IRF9, BOLA-NC1, STAT1, STAT2, TAF13, BOLA, EEF1D, IRF3, C1QBP, OAS1Z, TAP1, OAS2, BOLA, BoLA, TBK1, IFIH1, ALYREF, SRSF3, TRAF1, HMGN1, SRSF1, NFKB1, LOC616942, LOC618733, OAS1Y	FOS, HCFC1, GTF2I, EIF2AK3
path:bta04621	NOD-like receptor signaling pathway	31	119	45	2	7.55445e-38	0.661596	RNASEL, IRF7, LOC100336669, IL6, CXCL8, JUN, TXN, GRO1, IL18, HSP90AA1, IFNAR2, NFKBIA, P2RX7, CCL5, CASP4, OAS1X, FADD, RBCK1, RIPK1, IFI16, TXNIP, LOC507055, CASP8, TNFAIP3, IRF9, RNF31, LOC510382, STAT1, STAT2, LOC511531, LOC512486, BIRC3, IRF3, OAS1Z, NAMPT, OAS2, TBK1, RIPK2, MFN2, TANK, GBP4, CXCL3, NFKB1, OAS1Y, HSP90AB1	ANTXR2, PLCB3
path:bta05164	Influenza A	32	127	40	3	3.07701e-29	0.467888	RNASEL, IRF7, PML, IL6, CXCL8, JUN, MX1, FDPS, IL18, HSPA8, ICAM1, PRKCA, IFNAR2, NFKBIA, FAS, BOLA-DMB, BOLA-DQA2, PRSS2, CCL5, OAS1X, EIF2AK2, DDX58, ADAR, RSAD2, TNFSF10, CIITA, IRF9, STAT1, TRIM25, STAT2, NXT2, IRF3, PIK3CB, OAS1Z, OAS2, TBK1, IFIH1, CXCL10, NFKB1, OAS1Y	LOC104968444, IVNS1ABP, EIF2AK3
path:bta04612	Antigen processing and presentation	33	48	23	1	3.54083e-22	0.624613	B2M, TAP2, HSPA8, HSP90AA1, BOLA-DMB, BOLA-DQA2, JSP.1, TAPBP, BOLA, CIITA, PSME2, PSME1, BOLA-NC1, CTSL, BOLA, TAP1, BOLA, BoLA, RFX5, LOC616942, LOC618733, HSP90AB1, LOC783680	PDIA3
path:bta05169	Epstein-Barr virus infection	34	172	39	4	9.0885e-22	0.499246	JUN, HSPA8, ICAM1, YWHAE, NFKBIA, CD40, YWHAZ, SNW1, EIF2AK2, JSP.1, RIPK1, DDX58, PSMC1, NFKBIE, NEDD4, BOLA, TNFAIP3, PSMC3, BOLA-NC1, PSMD7, GTF2B, BOLA, IRF3, PIK3CB, RELB, NFKB2, BOLA, BoLA, TBK1, PSMD14, PSMD12, PSMD6, GTF2E1, TRAF1, POLR3G, PTMA, NFKB1, LOC616942, PTMA	HDAC5, MAP3K14, EIF2AK3, NUP214
path:bta01100	Metabolic pathways	49	942	88	53	1.08346e-20	3.82504e-12	ACSL3, FPGT, MGAT2, AK6, ISPD, LOC107132045, XDH, FDPS, HPRT1, DHRS3, UMPS, ATP5O, ATP6V1G1, CKMT1B, FDFT1, HSD3B1, INPP1, IDH3A, NDUFS2, NDUFB10, NDUFA5, NDUFB5, PAICS, HMGCS1, MSMO1, OAT, ACADM, PLA2G16, ALDH1A3, SHMT2, MPST, GLDC, MCAT, GNPDA2, SAT1, SCP2, PPAT, CMPK1, ALG6, PANK3, GMPS, NT5C3A, LOC511936, IMPDH2, ACAT2, TWISTNB, HMOX1, TALDO1, ACSL5, IDI1, UGCG, CDO1, RFK, POLA2, CBR3, AGL, P…	PIP5K1A, UAP1L1, LAMA3, CHPF2, MTR, EXT2, FASN, GFPT1, PTGIS, ST6GAL1, PI4KA, DHRS9, ALDH6A1, DNMT3A, ST8SIA5, CAD, PIGS, DGKA, LAMA5, SUOX, LPCAT4, IDUA, B4GALT4, PLD1, PLCH2, UPP1, PLCB3, GALNS, MOGS, PPT2, REV3L, GALNT16, DCXR, MAN2A2, MAN1A2, UCKL1, BDH1, CYP2U1, OCRL, DPAGT1, RIMKLB, C1GALT1, CHPF, HSD3B7, PLD3, SARDH, PPCDC, GGT7, B4GAT1, GNE, EXTL3, POLE, GYS1
path:bta05203	Viral carcinogenesis	29	184	38	4	4.00712e-19	0.586332	IRF7, SP100, LOC100295221, PMAIP1, LOC104968456, C3, JUN, YWHAE, NFKBIA, YWHAZ, SNW1, EIF2AK2, JSP.1, CASP3, LOC505183, PSMC1, CASP8, BOLA, IRF9, DDX3X, BOLA-NC1, GTF2B, GTF2H1, BOLA, IRF3, PIK3CB, NFKB2, BOLA, BoLA, RANBP1, GTF2E1, TRAF1, GTF2A2, HIST2H2BF, NFKB1, LOC616942, LOC617905, LOC787269	HDAC5, UBR4, HDAC9, CREB3L2
path:bta03008	Ribosome biogenesis in eukaryotes	52	79	26	3	5.08479e-19	0.24946	AK6, EIF6, GNL3, NOP58, GNL2, NMD3, POP1, RRP7A, NXT2, SBDS, IMP4, WDR36, WDR3, GAR1, EMG1, XRN2, NHP2, WDR75, GTPBP4, DKC1, UTP15, MPHOSPH10, FBL, WDR43, RIOK2, RPP30	RPP25L, RPP25, MDN1
path:bta03040	Spliceosome	53	130	33	1	8.43294e-19	0.956846	PRPF38B, PRPF40A, HSPA8, SNW1, HNRNPA1, SRSF7, SRSF6, BCAS2, SRSF2, DDX46, SNRPD1, HNRNPC, NCBP2, RBM17, CDC40, HNRNPM, SMNDC1, SF3A3, DDX5, PLRG1, SNRNP70, CWC15, ALYREF, SRSF3, LSM3, LSM5, TRA2B, SNRPF, SRSF1, LSM6, SNRPD3, ZMAT2, SNRNP27	PRPF8
path:bta05162	Measles	27	91	26	3	6.80432e-18	0.290541	IRF7, IL6, MX1, HSPA8, IFNAR2, NFKBIA, FAS, OAS1X, EIF2AK2, DDX58, ADAR, TNFSF10, TNFAIP3, IRF9, STAT1, STAT2, IRF3, PIK3CB, OAS1Z, FYN, OAS2, TBK1, IFIH1, RCHY1, NFKB1, OAS1Y	LOC104968444, EIF2AK3, BBC3
path:bta04668	TNF signaling pathway	28	84	24	5	8.50813e-18	0.018883	IL6, JUN, CSF1, EDN1, GRO1, ICAM1, NFKBIA, FAS, CCL5, CASP3, FADD, RIPK1, CASP8, TNFAIP3, JUNB, BIRC3, PIK3CB, IFI47, CASP7, TRAF1, CXCL3, CXCL10, NFKB1, MLKL	FOS, MMP14, MAP3K14, DAB2IP, CREB3L2
path:bta04622	RIG-I-like receptor signaling pathway	26	48	19	0	7.43545e-17	1	IRF7, CXCL8, ISG15, NFKBIA, FADD, RIPK1, DDX58, CASP8, DHX58, DDX3X, TRIM25, IRF3, RNF125, TBK1, IFIH1, TANK, CXCL10, NFKB1, AZI2
path:bta05160	Hepatitis C	25	96	25	1	1.84953e-16	0.858909	RNASEL, IRF7, PPP2R1B, LOC100139670, CXCL8, IFNAR2, NFKBIA, PPP2CA, OAS1X, EIF2AK2, CLDN1, RIPK1, DDX58, IRF9, STAT1, STAT2, OCLN, IRF3, PIK3CB, OAS1Z, OAS2, TBK1, NFKB1, OAS1Y, IRF1	EIF2AK3
path:bta05134	Legionellosis	46	38	17	1	5.9431e-16	0.546499	C3, IL6, CXCL8, GRO1, IL18, HSPA8, NFKBIA, CASP3, CASP8, HSPD1, SAR1B, CASP7, NFKB2, HBS1L, CXCL3, SEC22B, NFKB1	BNIP3
path:bta05322	Systemic lupus erythematosus	51	80	23	1	2.09731e-15	0.834475	LOC100295221, LOC104968456, C3, BOLA-DMB, BOLA-DQA2, CD40, H2AFZ, SSB, TRIM21, LOC505183, HIST1H2AC, SNRPD1, C2, HIST1H2AC, HIST2H2BF, HIST1H2AH, HIST1H2AG, LOC616819, SNRPD3, LOC617905, HIST1H2AM, HIST1H2AJ, LOC787269	HIST2H2AC
path:bta05332	Graft-versus-host disease	40	16	11	0	3.19265e-15	1	IL6, FAS, BOLA-DMB, BOLA-DQA2, JSP.1, BOLA, BOLA-NC1, BOLA, BOLA, BoLA, LOC616942
path:bta05320	Autoimmune thyroid disease	41	16	11	0	4.9377e-15	1	FAS, BOLA-DMB, BOLA-DQA2, CD40, JSP.1, BOLA, BOLA-NC1, BOLA, BOLA, BoLA, LOC616942
path:bta05330	Allograft rejection	42	16	11	0	4.9377e-15	1	FAS, BOLA-DMB, BOLA-DQA2, CD40, JSP.1, BOLA, BOLA-NC1, BOLA, BOLA, BoLA, LOC616942
path:bta03013	RNA transport	50	156	31	7	5.74231e-15	0.0681029	PNN, SMN2, EIF4E, TRNT1, EIF5, PHAX, FMR1, NMD3, STRAP, PAIP1, NCBP2, EIF1AX, NUP35, POP1, EIF2S3, NXT2, NUPL2, EIF3D, SNUPN, PRMT5, EIF2S2, NUP43, GEMIN6, EIF3CL, XPOT, ALYREF, EIF3J, CLNS1A, RPP30, SAP18, EIF3G	NUP210, RPP25L, POM121C, CYFIP2, RPP25, EIF4EBP2, NUP214
path:bta04657	IL-17 signaling pathway	43	58	18	4	2.80559e-14	0.0224598	IL6, CXCL8, JUN, GRO1, CXCL5, HSP90AA1, NFKBIA, CASP3, FADD, CASP8, TNFAIP3, TBK1, MAPK6, CXCL3, CXCL10, SRSF1, NFKB1, HSP90AB1	FOS, HSP90B1, JUND, TRAF4
path:bta04623	Cytosolic DNA-sensing pathway	39	43	16	0	3.82916e-14	1	IRF7, IL6, IL18, TREX1, NFKBIA, CCL5, RIPK1, DDX58, ADAR, ZBP1, IRF3, TBK1, POLR3G, CXCL10, NFKB1, MB21D1
path:bta04940	Type I diabetes mellitus	47	18	11	0	4.57361e-14	1	FAS, BOLA-DMB, BOLA-DQA2, JSP.1, BOLA, BOLA-NC1, HSPD1, BOLA, BOLA, BoLA, LOC616942
path:bta04620	Toll-like receptor signaling pathway	44	67	19	2	5.1271e-14	0.364043	IRF7, IL6, CXCL8, JUN, IFNAR2, NFKBIA, CD40, CCL5, FADD, RIPK1, CASP8, STAT1, CXCL11, IRF3, PIK3CB, TBK1, TICAM2, CXCL10, NFKB1	FOS, SPP1
path:bta03050	Proteasome	20	43	17	1	2.38989e-13	0.672359	PSMB8, PSMA7, PSMA3, PSMC1, PSMC3, PSME2, PSME1, PSMA5, POMP, PSMA4, PSMB9, PSMD7, PSMA1, PSMD14, PSMD12, PSMD6, PSMA2	PSME4
path:bta05416	Viral myocarditis	48	40	15	3	3.57581e-13	0.0430502	MYH6, ICAM1, BOLA-DMB, BOLA-DQA2, CD40, JSP.1, CASP3, CASP8, BOLA, BOLA-NC1, BOLA, FYN, BOLA, BoLA, LOC616942	DAG1, ABL2, CD55
path:bta05161	Hepatitis B	45	115	23	7	2.04816e-12	0.00985791	IRF7, IL6, CXCL8, JUN, PRKCA, NFKBIA, FAS, YWHAZ, CASP3, FADD, DDX58, CASP8, DDX3X, STAT1, STAT2, IRF3, PIK3CB, TBK1, IFIH1, TGFB3, TICAM2, PTEN, NFKB1	FOS, TGFB1, HSPG2, TGFB2, PTK2B, E2F2, CREB3L2
path:bta04060	Cytokine-cytokine receptor interaction	2	101	19	14	4.01968e-12	5.0538e-10	LOC107131142, IL6, CXCL8, CSF1, IL18, CXCR4, FLT3LG, IFNAR2, FAS, CD40, CCL5, TNFSF10, IL22RA1, CXCL16, CXCL11, TGFB3, IL15RA, BMP2, CXCL10	MET, EPOR, KITLG, TGFB1, VEGFB, ACVR1, IL13RA1, RELT, PDGFA, IL20RA, TNFSF9, TGFB2, TNFRSF12A, TNFRSF19
path:bta04145	Phagosome	35	110	22	5	6.1357e-12	0.0775976	TUBB2A, C3, THBS1, TUBB2B, TAP2, ATP6V1G1, BOLA-DMB, BOLA-DQA2, JSP.1, STX12, BOLA, BOLA-NC1, CTSL, BOLA, DYNC1LI2, TAP1, LAMP2, BOLA, BoLA, SEC22B, LOC616942, LOC618733	ITGB5, THBS3, MRC2, DYNC1H1, PIKFYVE
path:bta05323	Rheumatoid arthritis	24	50	14	3	2.01994e-11	0.0486706	LOC107131142, IL6, CXCL8, JUN, CSF1, IL18, ATP6V1G1, CXCL5, ICAM1, BOLA-DMB, BOLA-DQA2, CCL5, CTSL, TGFB3	FOS, TGFB1, TGFB2
path:bta05133	Pertussis	23	46	14	1	4.57795e-11	0.591215	C3, IL6, CXCL8, JUN, CXCL5, GNAI1, CASP3, C2, IRF3, CASP7, TICAM2, GNAI3, NFKB1, IRF1	FOS
path:bta05142	Chagas disease (American trypanosomiasis)	21	71	17	5	5.1716e-11	0.0140344	PPP2R1B, C3, IL6, CXCL8, JUN, GNA14, GNAI1, NFKBIA, PPP2CA, FAS, CCL5, FADD, CASP8, PIK3CB, TGFB3, GNAI3, NFKB1	FOS, SERPINE1, TGFB1, PLCB3, TGFB2
path:bta04064	NF-kappa B signaling pathway	38	62	15	2	9.39572e-11	0.295994	LOC107131142, CXCL8, ICAM1, NFKBIA, CD40, RIPK1, DDX58, TNFAIP3, TRIM25, BIRC3, RELB, NFKB2, TICAM2, TRAF1, NFKB1	PLAU, MAP3K14
path:bta04210	Apoptosis	36	121	21	8	2.40665e-10	0.0032301	PMAIP1, JUN, NFKBIA, FAS, CTSC, CASP3, FADD, DAXX, RIPK1, GADD45G, TNFSF10, CASP8, BIRC3, CTSL, PIK3CB, CASP7, CASP6, TRAF1, NFKB1, GADD45B, MCL1	LOC104968444, FOS, MAP3K14, HTRA2, EIF2AK3, DAB2IP, PARP4, BBC3
path:bta04514	Cell adhesion molecules (CAMs)	37	65	15	4	2.85513e-10	0.029138	ICAM1, BOLA-DMB, BOLA-DQA2, CD40, JSP.1, CLDN1, NECTIN2, ICOSLG, BOLA, BOLA-NC1, OCLN, BOLA, BOLA, BoLA, LOC616942	GLG1, NCAM1, PTPRM, CNTNAP1
path:bta04672	Intestinal immune network for IgA production	22	17	8	2	4.12996e-10	0.0181244	LOC107131142, IL6, CXCR4, BOLA-DMB, BOLA-DQA2, CD40, ICOSLG, IL15RA	TGFB1, MAP3K14
path:bta04144	Endocytosis	13	223	28	16	2.15186e-09	2.54044e-05	PML, CLTA, CLTB, CXCR4, HSPA8, JSP.1, CAPZA2, EHD4, VTA1, NEDD4, BOLA, BOLA-NC1, WWP1, VPS29, BOLA, PARD6A, SNX6, BOLA, BoLA, SH3GLB1, CAPZA1, STAM2, TGFB3, CHMP5, CHMP2B, LOC616942, RAB10, WASHC4	PIP5K1A, MET, IGF2R, TGFB1, FGFR2, EPN2, EHD3, ARAP2, ZFYVE27, PLD1, GIT1, GIT2, PSD4, TGFB2, RAB31, ERBB3
path:bta03018	RNA degradation	16	73	16	0	2.29197e-09	1	CNOT7, PNPT1, HSPD1, MPHOSPH6, XRN2, HSPA9, SKIV2L2, PAPD7, LSM1, CNOT9, DCP2, LSM3, LSM5, LSM6, DIS3, PAPD5
path:bta05166	HTLV-I infection	3	212	26	19	2.81303e-09	4.63945e-08	IL6, JUN, FDPS, ICAM1, NFKBIA, BOLA-DMB, BOLA-DQA2, CD40, JSP.1, BOLA, BOLA-NC1, ATF3, BOLA, PIK3CB, RRAS2, RELB, NFKB2, BOLA, BoLA, RANBP1, ANAPC7, TGFB3, ETS1, IL15RA, NFKB1, LOC616942	FOS, ADCY7, TGFB1, FZD4, FZD1, WNT2, PDGFA, TRRAP, MAP3K14, MAP3K3, ADCY6, APC, TGFB2, FZD2, NRP1, DVL2, E2F2, TP53INP1, POLE
path:bta05150	Staphylococcus aureus infection	8	17	7	0	3.79752e-09	1	C3, ICAM1, BOLA-DMB, BOLA-DQA2, CFB, C2, C3AR1
path:bta05034	Alcoholism	15	135	21	5	5.28853e-09	0.164418	LOC100295221, LOC104968456, GNAI1, PPP1CC, H2AFZ, GNG5, LOC505183, HIST1H2AC, HAT1, HIST1H2AC, ADORA2B, GNAI3, PKIA, HIST2H2BF, HIST1H2AH, HIST1H2AG, LOC616819, LOC617905, HIST1H2AM, HIST1H2AJ, LOC787269	HDAC5, HIST2H2AC, SHC4, HDAC9, CREB3L2
path:bta04062	Chemokine signaling pathway	4	110	18	5	5.43448e-09	0.060653	CXCL8, GRO1, CXCL5, CXCR4, GNAI1, NFKBIA, GNG5, RAP1B, CCL5, STAT1, STAT2, CXCL16, CXCL11, PIK3CB, GNAI3, CXCL3, CXCL10, NFKB1	ADCY7, ADCY6, PLCB3, SHC4, PTK2B
path:bta05200	Pathways in cancer	62	309	31	41	9.38239e-09	1.78086e-22	PML, IL6, CXCL8, JUN, FGF2, CXCR4, GNAI1, HSP90AA1, PRKCA, FLT3LG, NFKBIA, FAS, GNG5, CASP3, FADD, TPM3, CASP8, STAT1, BIRC3, PIK3CB, CCDC6, DAPK3, NFKB2, TGFB3, GNAI3, PTEN, ELOC, TRAF1, BMP2, NFKB1, HSP90AB1	LAMA3, LOC107131245, FN1, FOS, MET, ADCY7, FGFR1, KITLG, TGFB1, VEGFB, COL4A1, HSP90B1, MMP2, COL4A3, FGFR2, COL4A4, FZD4, FZD1, WNT2, ARHGEF12, PDGFA, LAMA1, LAMA5, BRCA2, COL4A2, ADCY6, COL4A5, RALGDS, PLCB3, LAMB1, LAMB2, COL4A6, LAMB3, LAMC1, APC, TGFB2, RARA, FZD2, DVL2, E2F2, TRAF4
path:bta05145	Toxoplasmosis	14	81	15	9	2.60579e-08	3.02646e-05	GNAI1, HSPA8, NFKBIA, BOLA-DMB, BOLA-DQA2, CD40, CASP3, CASP8, CIITA, STAT1, BIRC3, SOCS1, TGFB3, GNAI3, NFKB1	LAMA3, TGFB1, LAMA1, LAMA5, LAMB1, LAMB2, LAMB3, LAMC1, TGFB2
path:bta05152	Tuberculosis	5	114	17	5	4.63673e-08	0.064375	C3, IL6, IL18, BOLA-DMB, BOLA-DQA2, CASP3, FADD, CASP8, CIITA, STAT1, HSPD1, HSPA9, LAMP2, RIPK2, TGFB3, RFX5, NFKB1	TGFB1, ARHGEF12, PLK3, MRC2, TGFB2
path:bta05321	Inflammatory bowel disease (IBD)	19	25	8	3	2.12714e-07	0.00883745	IL6, JUN, IL18, BOLA-DMB, BOLA-DQA2, STAT1, TGFB3, NFKB1	TGFB1, TGFB2, MAF
path:bta04380	Osteoclast differentiation	6	84	14	7	2.39035e-07	0.00120416	JUN, CSF1, IFNAR2, NFKBIA, IRF9, STAT1, STAT2, JUNB, PIK3CB, SOCS1, RELB, NFKB2, FYN, NFKB1	FOS, TGFB1, MAP3K14, JUND, GAB2, TGFB2, LOC536097
path:bta03015	mRNA surveillance pathway	17	89	15	2	3.23184e-07	0.57797	PPP2R1B, FIP1L1, PNN, PPP1CC, PPP2CA, CSTF3, NCBP2, RNGTT, NXT2, GSPT1, PPP2R3C, ALYREF, ETF1, HBS1L, SAP18	PPP2R5B, MSI1
path:bta05143	African trypanosomiasis	18	12	6	1	5.336e-07	0.203473	IL6, IL18, ICAM1, PRKCA, FAS, F2RL1	PLCB3
path:bta05144	Malaria	12	20	7	5	9.66961e-07	2.54619e-05	IL6, CXCL8, IL18, THBS1, ICAM1, CD40, TGFB3	MET, TGFB1, THBS3, LRP1, TGFB2
path:bta05340	Primary immunodeficiency	10	14	6	0	1.22239e-06	1	TAP2, CD40, CIITA, TAP1, RFX5, LOC618733
path:bta05140	Leishmaniasis	7	42	9	3	1.72091e-06	0.0364795	C3, JUN, NFKBIA, BOLA-DMB, BOLA-DQA2, STAT1, TGFB3, MARCKSL1, NFKB1	FOS, TGFB1, TGFB2
path:bta03010	Ribosome	NA	136	19	0	3.11015e-06	1	RPS4Y1, MRPL1, MRPL17, RPL13, MRPL15, MRPS5, RPL7, MRPS10, MRPS9, MRPL24, MRPL32, MRPL16, RPL14, MRPL35, RPS27L, MRPL3, RPL22, RSL24D1, RPS6
path:bta00900	Terpenoid backbone biosynthesis	NA	20	7	0	4.05692e-06	1	FDPS, FNTA, HMGCS1, ACAT2, IDI1, PDSS2, ZMPSTE24
path:bta04115	p53 signaling pathway	NA	62	11	6	4.87096e-06	0.00177521	PMAIP1, THBS1, FAS, CASP3, GADD45G, CASP8, PERP, RCHY1, PTEN, SHISA5, GADD45B	CCNB3, SERPINE1, CD82, GTSE1, CCNG2, BBC3
path:bta04120	Ubiquitin mediated proteolysis	NA	129	16	8	6.7275e-06	0.00626655	PML, UBE2D3, UBA7, NEDD4, UBE2L6, WWP1, BIRC3, SOCS1, HERC4, CUL3, MID1, ANAPC7, CUL4B, RCHY1, ELOC, UBE2N	CUL7, HERC3, UBR5, UBE4B, BTRC, BIRC6, HERC2, RHOBTB1
path:bta04530	Tight junction	NA	126	16	3	7.05177e-06	0.521571	PPP2R1B, JUN, EZR, ACTR3, PPP2CA, CLDN1, NEDD4, OCLN, RDX, CGNL1, EPB41L4B, PARD6A, MPP5, ACTR2, NF2, RAB8B	MYH10, AFDN, ARHGEF2
path:bta04630	Jak-STAT signaling pathway	9	87	12	5	7.66145e-06	0.0217543	IL6, IFNAR2, IL22RA1, IRF9, STAT1, STAT2, PIK3CB, SOCS1, STAM2, PTPN2, IL15RA, MCL1	EPOR, IL13RA1, IL20RA, FHL1, SOCS7
path:bta04390	Hippo signaling pathway	66	128	15	16	1.78022e-05	8.24327e-09	PPP2R1B, YWHAE, PPP1CC, PPP2CA, YWHAZ, ID1, SAV1, WWC1, PARD6A, MPP5, FRMD6, STK3, TGFB3, NF2, BMP2	CTGF, SERPINE1, TGFB1, FZD4, FZD1, WNT2, ID2, APC, TGFB2, BTRC, SMAD7, FZD2, DVL2, FRMD1, BBC3, CRB2
path:bta00230	Purine metabolism	NA	135	15	6	1.91737e-05	0.0495545	AK6, XDH, HPRT1, PDE5A, PAICS, PNPT1, PPAT, GMPS, NT5C3A, IMPDH2, TWISTNB, POLA2, APRT, ZNRD1, POLR3G	PDE4B, ADCY7, ADCY6, PDE9A, NPR1, POLE
path:bta04151	PI3K-Akt signaling pathway	59	233	21	40	1.93124e-05	7.61256e-26	PPP2R1B, IL6, CSF1, FGF2, THBS1, EIF4E, HSP90AA1, PRKCA, YWHAE, IFNAR2, PPP2CA, GNG5, YWHAZ, PIK3CB, CDC37, PPP2R3C, PTEN, NFKB1, HSP90AB1, RPS6, MCL1	LAMA3, FN1, MET, EPOR, SPP1, FGFR1, KITLG, VEGFB, COL1A1, COL1A2, COL4A1, ITGB5, HSP90B1, TNXB, COL4A3, FGFR2, COL4A4, INSR, THBS3, PDGFA, PPP2R5B, LAMA1, LAMA5, ITGA7, ITGB4, EFNA1, COL4A2, COL4A5, LAMB1, LAMB2, COL4A6, NR4A1, DDIT4, LAMB3, LAMC1, ITGA1, PHLPP1, EFNA5, CREB3L2, GYS1
path:bta00983	Drug metabolism - other enzymes	NA	20	6	2	1.93551e-05	0.0544461	XDH, HPRT1, UMPS, GMPS, TPMT, IMPDH2	UPP1, UCKL1
path:bta04215	Apoptosis - multiple species	NA	29	7	3	1.96086e-05	0.0175179	PMAIP1, CASP3, FADD, BOK, CASP8, BIRC3, CASP7	HTRA2, BIRC6, BBC3
path:bta04071	Sphingolipid signaling pathway	NA	100	13	5	2.08101e-05	0.0549678	PPP2R1B, GNAI1, PRKCA, PPP2CA, NSMAF, SGPP1, PIK3CB, SGMS2, FYN, PPP2R3C, GNAI3, PTEN, NFKB1	PPP2R5B, PLD1, PLCB3, S1PR5, GAB2
path:bta04010	MAPK signaling pathway	81	193	18	17	2.22705e-05	1.71354e-07	JUN, FGF2, HSPA8, PRKCA, FAS, RAP1B, CASP3, DAXX, GADD45G, DUSP5, RRAS2, RELB, PLA2G4A, NFKB2, STK3, TGFB3, NFKB1, GADD45B	FOS, FLNA, FGFR1, TGFB1, CACNB1, FGFR2, MAP3K13, CDC25B, PDGFA, MAP3K14, MAP3K3, JUND, NR4A1, TGFB2, DUSP3, LOC615727, DUSP7
path:bta04659	Th17 cell differentiation	NA	68	10	3	3.02076e-05	0.135064	IL6, JUN, HSP90AA1, NFKBIA, BOLA-DMB, BOLA-DQA2, NFKBIE, STAT1, NFKB1, HSP90AB1	FOS, TGFB1, RARA
path:bta03022	Basal transcription factors	NA	41	8	1	3.25555e-05	0.557711	GTF2F1, TAF11, TAF13, GTF2B, GTF2H1, CDK7, GTF2E1, GTF2A2	GTF2I
path:bta04932	Non-alcoholic fatty liver disease (NAFLD)	NA	126	15	6	3.33112e-05	0.0604781	IL6, CXCL8, JUN, FAS, NDUFS2, NDUFB10, NDUFA5, NDUFB5, CASP3, CASP8, PIK3CB, CASP7, UQCRH, NFKB1, UQCRB	IRS2, TGFB1, ADIPOR2, INSR, EIF2AK3, SREBF1
path:bta05202	Transcriptional misregulation in cancer	1	117	13	11	4.39774e-05	1.24718e-05	PML, IL6, CXCL8, CD40, ETV6, SIX1, MLF1, DDX5, TRAF1, LMO2, NFKB1, LOC616819, WT1	MET, PLAU, ID2, BMP2K, PDGFA, ETV4, RARA, ETV5, TSPAN7, JMJD1C, MAF
path:bta04146	Peroxisome	NA	72	10	2	4.72861e-05	0.388481	ACSL3, SOD2, XDH, SOD1, PRDX1, SCP2, ACSL5, PEX3, PEX7, PEX13	PEX6, PEX26
path:bta04933	AGE-RAGE signaling pathway in diabetic complications	57	84	11	16	7.15298e-05	8.94929e-12	IL6, CXCL8, JUN, EDN1, ICAM1, PRKCA, CASP3, STAT1, PIK3CB, TGFB3, NFKB1	F3, FN1, SERPINE1, TGFB1, VEGFB, COL1A1, COL1A2, COL4A1, MMP2, COL4A3, COL4A4, COL4A2, COL4A5, PLCB3, COL4A6, TGFB2
path:bta04670	Leukocyte transendothelial migration	NA	69	10	3	8.41691e-05	0.174562	EZR, CXCR4, GNAI1, ICAM1, PRKCA, RAP1B, CLDN1, OCLN, PIK3CB, GNAI3	MMP2, AFDN, PTK2B
path:bta05310	Asthma	NA	7	3	0	0.000103405	1	BOLA-DMB, BOLA-DQA2, CD40
path:bta00970	Aminoacyl-tRNA biosynthesis	NA	43	8	0	0.000128082	1	SARS, WARS, YARS, TARS, CARS, QRSL1, YARS2, NARS
path:bta04080	Neuroactive ligand-receptor interaction	70	60	7	3	0.000130281	0.0343219	P2RY1, PRSS2, P2RX7, PTGDR, F2RL1, ADORA2B, C3AR1	CHRM4, S1PR5, GPR156
path:bta00240	Pyrimidine metabolism	NA	91	11	4	0.0001598	0.114303	UMPS, TXNRD1, PNPT1, CMPK1, NT5C3A, TWISTNB, POLA2, ZNRD1, UPRT, POLR3G, CMPK2	CAD, UPP1, UCKL1, POLE
path:bta04066	HIF-1 signaling pathway	NA	75	10	3	0.000225761	0.220478	IL6, EDN1, EIF4E, PRKCA, HMOX1, PIK3CB, ELOC, PDHB, NFKB1, RPS6	SERPINE1, PFKFB3, INSR
path:bta04141	Protein processing in endoplasmic reticulum	NA	154	16	15	0.000227075	4.00337e-06	HSPA8, HSP90AA1, UBE2D3, EIF2AK2, DNAJA2, BAG2, HSPH1, SAR1B, NSFL1C, DNAJA1, MAN1A1, RAD23B, SEC24B, HSP90AB1, DNAJC1, ATXN3	WFS1, PDIA3, HYOU1, HSP90B1, HSPA5, SEC24D, EDEM1, ERO1B, MOGS, UBE4B, MAN1A2, DNAJB2, EIF2AK3, PDIA6, SEL1L
path:bta04261	Adrenergic signaling in cardiomyocytes	NA	88	10	9	0.000381274	5.4617e-05	PPP2R1B, MYH6, TPM1, GNAI1, PRKCA, PPP1CC, PPP2CA, TPM3, PPP2R3C, GNAI3	ADCY7, SLC9A1, CACNB1, PPP2R5B, ADCY6, PLCB3, ATP1B1, SCN4B, CREB3L2
path:bta04015	Rap1 signaling pathway	68	141	13	14	0.000510001	8.3987e-07	CSF1, FGF2, THBS1, GNAI1, P2RY1, PRKCA, RAP1B, ID1, PIK3CB, PARD6A, ADORA2B, PRKD1, GNAI3	MET, ADCY7, FGFR1, KITLG, VEGFB, FGFR2, INSR, AFDN, PDGFA, EFNA1, ADCY6, RALGDS, PLCB3, EFNA5
path:bta04650	Natural killer cell mediated cytotoxicity	NA	71	8	3	0.000701493	0.124498	ICAM1, PRKCA, IFNAR2, FAS, CASP3, TNFSF10, PIK3CB, FYN	LOC104968444, SHC4, PTK2B
path:bta05012	Parkinson's disease	NA	109	12	2	0.000859423	0.739828	ATP5O, GNAI1, NDUFS2, NDUFB10, NDUFA5, NDUFB5, CASP3, UBA7, UBE2L6, GNAI3, UQCRH, UQCRB	HTRA2, SEPT5
path:bta04658	Th1 and Th2 cell differentiation	82	57	7	9	0.000883016	5.23264e-07	JUN, NFKBIA, BOLA-DMB, BOLA-DQA2, NFKBIE, STAT1, NFKB1	MAML1, FOS, NOTCH2, JAG2, NOTCH1, MAF, JAG1, DLL1, NOTCH3
path:bta05146	Amoebiasis	56	60	8	19	0.000891245	1.01191e-17	IL6, CXCL8, GNA14, PRKCA, CASP3, PIK3CB, TGFB3, NFKB1	LAMA3, FN1, TGFB1, COL1A1, COL1A2, COL4A1, COL4A3, COL4A4, LAMA1, LAMA5, COL4A2, COL4A5, PLCB3, LAMB1, LAMB2, COL4A6, LAMB3, LAMC1, TGFB2
path:bta04137	Mitophagy - animal	11	59	8	6	0.000934993	0.00180676	JUN, CALCOCO2, FUNDC1, RRAS2, TBK1, OPTN, MFN2, USP15	USP30, RHOT2, TFEB, NBR1, EIF2AK3, BNIP3
path:bta04014	Ras signaling pathway	79	159	13	18	0.000939548	1.14984e-09	CSF1, FGF2, PRKCA, GNG5, RAP1B, PLA2G16, SHOC2, PIK3CB, RRAS2, PLA2G4A, TBK1, ETS1, NFKB1	MET, FGFR1, KITLG, VEGFB, FGFR2, INSR, AFDN, PDGFA, EFNA1, RIN1, ABL2, RALGDS, PLD1, RGL1, SHC4, GAB2, PAK6, EFNA5
path:bta00270	Cysteine and methionine metabolism	NA	35	6	2	0.000972689	0.168828	MPST, CDO1, ENOPH1, GCLM, SMS, MTAP	MTR, DNMT3A
path:bta04392	Hippo signaling pathway -multiple species	NA	25	5	1	0.000990405	0.397316	SAV1, WWC1, FRMD6, STK3, NF2	FRMD1
path:bta04726	Serotonergic synapse	NA	53	7	2	0.00100975	0.267504	GNAI1, PRKCA, GNG5, CASP3, LOC511936, PLA2G4A, GNAI3	TRPC1, PLCB3
path:bta05132	Salmonella infection	NA	60	8	3	0.00103431	0.143972	IL6, CXCL8, JUN, GRO1, IL18, DYNC1LI2, CXCL3, NFKB1	FOS, FLNA, DYNC1H1
path:bta05016	Huntington's disease	NA	157	14	6	0.00138228	0.140483	SOD2, CLTA, SOD1, ATP5O, CLTB, NDUFS2, NDUFB10, NDUFA5, NDUFB5, CASP3, CASP8, TFAM, UQCRH, UQCRB	HIP1, PLCB3, HTT, HAP1, BBC3, CREB3L2
path:bta04640	Hematopoietic cell lineage	NA	35	5	4	0.00148055	0.00195244	IL6, CSF1, FLT3LG, BOLA-DMB, BOLA-DQA2	EPOR, KITLG, CD55, ITGA1
path:bta04611	Platelet activation	NA	80	9	7	0.0015262	0.00163221	GNAI1, P2RY1, PPP1CC, RAP1B, PIK3CB, SNAP23, PLA2G4A, FYN, GNAI3	ADCY7, COL1A1, COL1A2, ARHGEF12, ADCY6, PLCB3, STIM1
path:bta00591	Linoleic acid metabolism	NA	12	3	0	0.00167532	1	PLA2G16, LOC511936, PLA2G4A
path:bta04730	Long-term depression	NA	38	6	1	0.00168096	0.563933	PPP2R1B, GNAI1, PRKCA, PPP2CA, PLA2G4A, GNAI3	PLCB3
path:bta01200	Carbon metabolism	NA	93	10	1	0.00175486	0.881046	IDH3A, ACADM, SHMT2, GLDC, ACAT2, TALDO1, PSPH, RPE, DLD, PDHB	ALDH6A1
path:bta04140	Autophagy - animal	NA	121	11	9	0.00198794	0.00088613	PPP2CA, HMGB1, ATG3, CTSL, PIK3CB, RRAS2, RAB33B, DAPK3, LAMP2, SH3GLB1, PTEN	IRS2, ATG13, RUBCN, ATG2B, DDIT4, ATG2A, EIF2AK3, ZFYVE1, BNIP3
path:bta05010	Alzheimer's disease	NA	141	13	3	0.00202133	0.637339	ATP5O, FAS, NDUFS2, NDUFB10, NDUFA5, NDUFB5, CASP3, FADD, CASP8, CASP7, BACE2, UQCRH, UQCRB	PLCB3, LRP1, EIF2AK3
path:bta04723	Retrograde endocannabinoid signaling	NA	87	9	4	0.00211848	0.105388	GNAI1, PRKCA, GNG5, NDUFS2, NDUFB10, NDUFA5, NDUFB5, GNAI3, NAPEPLD	ADCY7, ADCY6, PLCB3, DAGLA
path:bta00100	Steroid biosynthesis	NA	17	4	0	0.00227202	1	FDFT1, MSMO1, SQLE, NSDHL
path:bta04915	Estrogen signaling pathway	NA	72	8	8	0.00286621	0.000143339	JUN, GNAI1, HSPA8, HSP90AA1, FKBP4, PIK3CB, GNAI3, HSP90AB1	FOS, ADCY7, HSP90B1, MMP2, ADCY6, PLCB3, SHC4, CREB3L2
path:bta05206	MicroRNAs in cancer	80	135	11	17	0.00332312	1.28488e-09	THBS1, TPM1, EZR, PRKCA, CASP3, HMOX1, RDX, SOCS1, PTEN, NFKB1, MCL1	IRS2, MET, PLAU, TNXB, DNMT3A, CDC25B, PDGFA, NOTCH2, SHC4, DDIT4, APC, TGFB2, BMF, E2F2, NOTCH1, ERBB3, NOTCH3
path:bta05205	Proteoglycans in cancer	63	161	13	20	0.00342736	2.59208e-10	FGF2, THBS1, EZR, PRKCA, PPP1CC, FAS, CASP3, CTSL, RDX, PIK3CB, RRAS2, DDX5, RPS6	FN1, MET, FLNA, IGF2, PLAU, FGFR1, PLAUR, TGFB1, ITGB5, MMP2, SLC9A1, HSPG2, FZD4, FZD1, WNT2, ARHGEF12, ANK3, TGFB2, FZD2, ERBB3
path:bta05020	Prion diseases	NA	20	4	4	0.00363066	0.000670745	IL6, SOD1, CCL5, FYN	NCAM1, HSPA5, LAMC1, NOTCH1
path:bta04610	Complement and coagulation cascades	NA	26	4	5	0.00364487	4.59527e-05	C3, CFB, C2, C3AR1	F3, SERPINE1, PLAU, PLAUR, CD55
path:bta00260	Glycine, serine and threonine metabolism	NA	25	4	1	0.0036985	0.338661	SHMT2, GLDC, PSPH, DLD	SARDH
path:bta05418	Fluid shear stress and atherosclerosis	NA	112	10	7	0.0037856	0.00876432	JUN, TXN, EDN1, HSP90AA1, ICAM1, HMOX1, CTSL, PIK3CB, NFKB1, HSP90AB1	FOS, HSP90B1, MMP2, ACVR1, MEF2A, PDGFA, ARHGEF2
path:bta00061	Fatty acid biosynthesis	NA	10	3	1	0.00388129	0.194561	ACSL3, MCAT, ACSL5	FASN
path:bta00330	Arginine and proline metabolism	NA	33	5	1	0.00393969	0.495148	CKMT1B, OAT, SAT1, SMS, LAP3	CARNS1
path:bta00590	Arachidonic acid metabolism	NA	31	4	2	0.00460679	0.068921	PLA2G16, LOC511936, CBR3, PLA2G4A	PTGIS, CYP2U1
path:bta01524	Platinum drug resistance	NA	66	7	2	0.00531536	0.39131	PMAIP1, FAS, CASP3, FADD, CASP8, BIRC3, PIK3CB	REV3L, BBC3
path:bta04216	Ferroptosis	NA	36	5	1	0.0063172	0.533311	ACSL3, SAT1, HMOX1, ACSL5, GCLM	SLC40A1
path:bta00630	Glyoxylate and dicarboxylate metabolism	NA	25	4	0	0.00637187	1	SHMT2, GLDC, ACAT2, DLD
path:bta04662	B cell receptor signaling pathway	NA	54	6	2	0.00656251	0.288547	JUN, NFKBIA, NFKBIE, PIK3CB, DAPP1, NFKB1	FOS, INPPL1
path:bta04024	cAMP signaling pathway	NA	121	9	10	0.00739376	6.22664e-05	JUN, GNAI1, NFKBIA, PPP1CC, RAP1B, PIK3CB, RRAS2, GNAI3, NFKB1	PDE4B, FOS, ADCY7, SLC9A1, AFDN, ADCY6, PLD1, ATP1B1, NPR1, CREB3L2
path:bta04750	Inflammatory mediator regulation of TRP channels	NA	60	6	3	0.00746502	0.0957667	PRKCA, PPP1CC, LOC511936, PIK3CB, PLA2G4A, F2RL1	ADCY7, ADCY6, PLCB3
path:bta05030	Cocaine addiction	NA	29	4	2	0.00749869	0.0880714	JUN, GNAI1, GNAI3, NFKB1	GPSM1, CREB3L2
path:bta01521	EGFR tyrosine kinase inhibitor resistance	NA	71	7	6	0.00778319	0.00320417	IL6, FGF2, EIF4E, PRKCA, PIK3CB, PTEN, RPS6	MET, FGFR2, GAS6, PDGFA, SHC4, ERBB3
path:bta04728	Dopaminergic synapse	NA	88	8	4	0.0080102	0.108508	PPP2R1B, GNAI1, PRKCA, PPP1CC, PPP2CA, GNG5, PPP2R3C, GNAI3	FOS, PPP2R5B, PLCB3, CREB3L2
path:bta04068	FoxO signaling pathway	NA	112	9	8	0.0086797	0.00173771	SOD2, IL6, GADD45G, TNFSF10, PIK3CB, TGFB3, PLK2, PTEN, GADD45B	IRS2, CCNB3, TGFB1, INSR, PLK3, CCNG2, TGFB2, BNIP3
path:bta04914	Progesterone-mediated oocyte maturation	NA	72	7	5	0.00916863	0.0166915	GNAI1, HSP90AA1, MAD2L2, PIK3CB, ANAPC7, GNAI3, HSP90AB1	CCNB3, ADCY7, CDC25B, ADCY6, PKMYT1
path:bta03320	PPAR signaling pathway	NA	44	5	5	0.00977889	0.00138599	ACSL3, PLIN2, ACADM, SCP2, ACSL5	LOC101906058, SCD, SORBS1, CPT1A, CPT1B
path:bta04260	Cardiac muscle contraction	NA	42	5	3	0.0122772	0.0576992	MYH6, TPM1, TPM3, UQCRH, UQCRB	SLC9A1, CACNB1, ATP1B1
path:bta04923	Regulation of lipolysis in adipocytes	NA	31	4	5	0.0130697	0.000262708	GNAI1, PLA2G16, PIK3CB, GNAI3	IRS2, ADCY7, INSR, ADCY6, NPR1
path:bta04725	Cholinergic synapse	NA	63	6	6	0.0133568	0.00145179	GNAI1, PRKCA, GNG5, PIK3CB, FYN, GNAI3	FOS, ADCY7, ADCY6, CHRM4, PLCB3, CREB3L2
path:bta00640	Propanoate metabolism	NA	29	4	1	0.014426	0.457048	ACADM, ACAT2, DLD, ECHDC1	ALDH6A1
path:bta04130	SNARE interactions in vesicular transport	NA	34	4	1	0.0144423	0.454418	SNAP23, VAMP7, SEC22B, VTI1B	STX5
path:bta04114	Oocyte meiosis	NA	94	8	6	0.0160801	0.0169995	PPP2R1B, YWHAE, PPP1CC, PPP2CA, YWHAZ, MAD2L2, REC8, ANAPC7	ADCY7, PPP2R5B, ESPL1, ADCY6, PKMYT1, BTRC
path:bta04722	Neurotrophin signaling pathway	NA	106	8	2	0.0179495	0.621393	JUN, YWHAE, NFKBIA, RAP1B, NFKBIE, PIK3CB, RIPK2, NFKB1	MAP3K3, SHC4
path:bta00190	Oxidative phosphorylation	NA	109	9	1	0.018948	0.923567	PPA1, ATP5O, ATP6V1G1, NDUFS2, NDUFB10, NDUFA5, NDUFB5, UQCRH, UQCRB	ATP4B
path:bta01212	Fatty acid metabolism	NA	47	5	7	0.0220179	6.37307e-05	ACSL3, ACADM, MCAT, ACAT2, ACSL5	LOC101906058, SCD, FASN, CPT1A, CPT1B, PPT2, FADS1
path:bta04350	TGF-beta signaling pathway	NA	68	6	7	0.0226152	0.000468608	PPP2R1B, THBS1, PPP2CA, ID1, TGFB3, BMP2	TGFB1, ACVR1, ID2, CHRD, TGFB2, SMAD7, SMAD9
path:bta04913	Ovarian steroidogenesis	71	24	3	3	0.0231455	0.0067204	HSD3B1, LOC511936, PLA2G4A	ADCY7, INSR, ADCY6
path:bta04920	Adipocytokine signaling pathway	NA	54	5	4	0.0231719	0.0194518	ACSL3, NFKBIA, NFKBIE, ACSL5, NFKB1	IRS2, ADIPOR2, CPT1A, CPT1B
path:bta04971	Gastric acid secretion	NA	34	4	6	0.0248481	6.44303e-05	EZR, GNAI1, PRKCA, GNAI3	ADCY7, SLC9A1, ADCY6, PLCB3, ATP1B1, ATP4B
path:bta05014	Amyotrophic lateral sclerosis (ALS)	NA	37	4	1	0.0252377	0.512067	SOD1, CASP3, DAXX, TOMM40	SLC1A2
path:bta00071	Fatty acid degradation	NA	33	4	2	0.0255855	0.160126	ACSL3, ACADM, ACAT2, ACSL5	CPT1A, CPT1B
path:bta04142	Lysosome	NA	110	8	7	0.0256447	0.00718317	CLTA, CLTB, CTSC, CTSL, GGA2, LAMP2, AP1S3, AP1S2	ABCA2, IGF2R, PLA2G15, IDUA, GALNS, PPT2, NAGA
path:bta00860	Porphyrin and chlorophyll metabolism	NA	22	3	0	0.025687	1	FXN, HMOX1, CPOX
path:bta04660	T cell receptor signaling pathway	NA	74	6	3	0.0268661	0.175847	JUN, NFKBIA, NFKBIE, PIK3CB, FYN, NFKB1	FOS, MAP3K14, PAK6
path:bta00410	beta-Alanine metabolism	NA	24	3	2	0.0270042	0.0640732	ACADM, ALDH1A3, SMS	ALDH6A1, CARNS1
path:bta00072	Synthesis and degradation of ketone bodies	NA	7	2	1	0.0290965	0.163547	HMGCS1, ACAT2	BDH1
path:bta04917	Prolactin signaling pathway	NA	53	5	3	0.0295707	0.0973259	STAT1, PIK3CB, SOCS1, NFKB1, IRF1	FOS, SHC4, SOCS7
path:bta04360	Axon guidance	54	141	9	22	0.0300564	3.64119e-14	CXCR4, GNAI1, PRKCA, PIK3CB, PARD6A, UNC5B, FYN, SEMA3A, GNAI3	EFNB2, MET, TRPC1, PLXNA2, ARHGEF12, SEMA5A, EFNA1, PLXNB2, SSH2, SEMA3C, EPHB4, EPHA4, SEMA4C, RGS3, NTN4, SSH1, PAK6, NRP1, SEMA3B, SLIT3, EFNA5, SEMA4D
path:bta00920	Sulfur metabolism	NA	10	2	1	0.0316786	0.166872	MPST, BPNT1	SUOX
path:bta00562	Inositol phosphate metabolism	NA	59	5	8	0.0325591	1.53653e-05	INPP1, PIK3CB, PI4K2B, PTEN, IPMK	PIP5K1A, PI4KA, ALDH6A1, PLCH2, PLCB3, OCRL, INPPL1, PIKFYVE
path:bta02010	ABC transporters	NA	28	3	5	0.032636	7.14273e-05	TAP2, TAP1, LOC618733	ABCA2, ABCA3, ABCC5, ABCC3, ABCA1
path:bta05215	Prostate cancer	NA	77	6	6	0.035274	0.00442906	HSP90AA1, NFKBIA, PIK3CB, PTEN, NFKB1, HSP90AB1	FGFR1, HSP90B1, FGFR2, PDGFA, E2F2, CREB3L2
path:bta05032	Morphine addiction	NA	45	4	3	0.0353604	0.0436716	GNAI1, PRKCA, GNG5, GNAI3	PDE4B, ADCY7, ADCY6
path:bta04070	Phosphatidylinositol signaling system	NA	81	6	8	0.0369336	0.000162928	INPP1, PRKCA, PIK3CB, PI4K2B, PTEN, IPMK	PIP5K1A, PI4KA, DGKA, PLCB3, OCRL, TMEM55B, INPPL1, PIKFYVE
path:bta05222	Small cell lung cancer	58	75	6	16	0.0371975	2.31723e-12	NFKBIA, BIRC3, PIK3CB, PTEN, TRAF1, NFKB1	LAMA3, FN1, COL4A1, COL4A3, COL4A4, LAMA1, LAMA5, COL4A2, COL4A5, LAMB1, LAMB2, COL4A6, LAMB3, LAMC1, E2F2, TRAF4
path:bta04724	Glutamatergic synapse	NA	63	5	6	0.0389642	0.00114803	GNAI1, PRKCA, GNG5, PLA2G4A, GNAI3	ADCY7, TRPC1, ADCY6, PLD1, PLCB3, SLC1A2
path:bta00592	alpha-Linolenic acid metabolism	NA	12	2	0	0.0395055	1	PLA2G16, PLA2G4A
path:bta04727	GABAergic synapse	NA	45	4	3	0.0422206	0.050309	GNAI1, PRKCA, GNG5, GNAI3	ADCY7, ADCY6, HAP1
path:bta01523	Antifolate resistance	NA	28	3	2	0.0422261	0.0865959	IL6, SHMT2, NFKB1	ABCC5, ABCC3
path:bta00770	Pantothenate and CoA biosynthesis	NA	12	2	1	0.0431922	0.193297	PANK3, AASDHPPT	PPCDC
path:bta04152	AMPK signaling pathway	72	103	7	13	0.0432645	1.23479e-07	PPP2R1B, PPP2CA, RAB2A, CAB39, PIK3CB, PPP2R3C, RAB10	IRS2, LOC101906058, SCD, FASN, PFKFB3, ADIPOR2, INSR, PPP2R5B, CPT1A, CPT1B, SREBF1, CREB3L2, GYS1
path:bta00280	Valine, leucine and isoleucine degradation	NA	42	4	1	0.0482173	0.585815	HMGCS1, ACADM, ACAT2, DLD	ALDH6A1
path:bta04664	Fc epsilon RI signaling pathway	NA	45	4	1	0.0496964	0.588603	PRKCA, PIK3CB, PLA2G4A, FYN	GAB2
path:bta04931	Insulin resistance	NA	89	6	10	0.0501907	6.73221e-06	IL6, NFKBIA, PPP1CC, PIK3CB, PTEN, NFKB1	IRS2, GFPT1, INSR, CPT1A, CPT1B, PPP1R3B, PPARGC1B, SREBF1, CREB3L2, GYS1
path:bta00340	Histidine metabolism	NA	13	2	1	0.0516135	0.210705	ALDH1A3, CARNMT1	CARNS1
path:bta04150	mTOR signaling pathway	NA	130	8	7	0.0535009	0.015302	ATP6V1G1, EIF4E, PRKCA, CAB39, PIK3CB, RICTOR, PTEN, RPS6	INSR, FZD4, FZD1, WNT2, DDIT4, FZD2, DVL2
path:bta01230	Biosynthesis of amino acids	NA	57	5	1	0.0537881	0.731414	IDH3A, SHMT2, TALDO1, PSPH, RPE	MTR
path:bta04540	Gap junction	NA	62	5	4	0.0565129	0.0422585	TUBB2A, TUBB2B, GNAI1, PRKCA, GNAI3	ADCY7, PDGFA, ADCY6, PLCB3
path:bta05410	Hypertrophic cardiomyopathy (HCM)	NA	49	4	8	0.0574225	3.28718e-06	IL6, TPM1, TPM3, TGFB3	DAG1, TGFB1, ITGB5, CACNB1, ITGA7, ITGB4, TGFB2, ITGA1
path:bta03060	Protein export	NA	24	3	1	0.0576216	0.434322	SRP19, SRP9, SRP54	HSPA5
path:bta05211	Renal cell carcinoma	NA	64	5	4	0.0582349	0.0433634	JUN, RAP1B, PIK3CB, TGFB3, ELOC	MET, TGFB1, TGFB2, PAK6
path:bta00232	Caffeine metabolism	NA	2	1	0	0.0587045	1	XDH
path:bta03420	Nucleotide excision repair	NA	43	4	1	0.059018	0.610668	GTF2H1, CDK7, RAD23B, CUL4B	POLE
path:bta00040	Pentose and glucuronate interconversions	NA	13	2	1	0.0610288	0.229196	ISPD, RPE	DCXR
path:bta00510	N-Glycan biosynthesis	NA	44	4	6	0.0632613	0.000349473	MGAT2, LOC107132045, ALG6, MAN1A1	ST6GAL1, DOLPP1, MOGS, MAN2A2, MAN1A2, DPAGT1
path:bta00601	Glycosphingolipid biosynthesis - lacto and neolacto series	NA	15	2	1	0.0654855	0.236306	GGTA1, B3GNT3	B4GALT4
path:bta00564	Glycerophospholipid metabolism	NA	75	5	6	0.066847	0.00252186	PLA2G16, PLA2G4A, LYPLA1, LPGAT1, MBOAT1	PLA2G15, DGKA, LPCAT4, PLD1, PNPLA7, PLD3
path:bta04961	Endocrine and other factor-regulated calcium reabsorption	NA	26	3	3	0.0674249	0.0213213	CLTA, CLTB, PRKCA	ADCY6, PLCB3, ATP1B1
path:bta04110	Cell cycle	NA	121	8	8	0.0693627	0.00626504	YWHAE, YWHAZ, GADD45G, MAD2L2, CDK7, ANAPC7, TGFB3, GADD45B	CCNB3, TGFB1, CDC25B, ESPL1, PRKDC, PKMYT1, TGFB2, E2F2
path:bta03020	RNA polymerase	NA	29	3	0	0.0712982	1	TWISTNB, ZNRD1, POLR3G
path:bta04072	Phospholipase D signaling pathway	73	93	6	13	0.0752216	4.08223e-08	CXCL8, PRKCA, PIK3CB, RRAS2, PLA2G4A, FYN	PIP5K1A, ADCY7, KITLG, INSR, PDGFA, DGKA, ADCY6, RALGDS, PLD1, PLCB3, SHC4, GAB2, PTK2B
path:bta04713	Circadian entrainment	NA	55	4	4	0.0758639	0.018324	GNAI1, PRKCA, GNG5, GNAI3	FOS, ADCY7, ADCY6, PLCB3
path:bta04921	Oxytocin signaling pathway	NA	95	6	6	0.0763	0.0111546	JUN, GNAI1, PRKCA, PPP1CC, PLA2G4A, GNAI3	FOS, ADCY7, CACNB1, ADCY6, PLCB3, NPR1
path:bta04213	Longevity regulating pathway - multiple species	NA	51	4	5	0.0797879	0.00358679	SOD2, SOD1, HSPA8, PIK3CB	IRS2, ADCY7, INSR, ADCY6, EIF4EBP2
path:bta05100	Bacterial invasion of epithelial cells	NA	62	5	4	0.0821973	0.0590949	CLTA, CLTB, MAD2L2, ELMO2, PIK3CB	FN1, MET, SHC4, SEPT6
path:bta00620	Pyruvate metabolism	NA	30	3	0	0.0862229	1	ACAT2, DLD, PDHB
path:bta04310	Wnt signaling pathway	NA	106	6	9	0.0884886	0.00014489	JUN, PRKCA, CSNK1A1, RUVBL1, DKK2, CACYBP	FZD4, FZD1, WNT2, PLCB3, APC, BTRC, FZD2, DVL2, CSNK1B
path:bta00020	Citrate cycle (TCA cycle)	NA	27	3	0	0.0928072	1	IDH3A, DLD, PDHB
path:bta00600	Sphingolipid metabolism	NA	36	3	1	0.093429	0.49927	UGCG, SGPP1, SGMS2	CERK
path:bta00670	One carbon pool by folate	NA	16	2	1	0.0961539	0.286145	SHMT2, MTHFD2	MTR
path:bta05224	Breast cancer	65	107	6	19	0.0982606	9.92973e-14	JUN, FGF2, CSNK1A1, PIK3CB, NFKB2, PTEN	FOS, FGFR1, FZD4, FZD1, WNT2, BRCA2, NOTCH2, JAG2, NCOA3, SHC4, APC, FZD2, DVL2, E2F2, NOTCH1, JAG1, CSNK1B, DLL1, NOTCH3
path:bta05231	Choline metabolism in cancer	NA	80	5	7	0.102932	0.000973022	JUN, PRKCA, PIK3CB, PLA2G4A, LYPLA1	PIP5K1A, FOS, PDGFA, DGKA, RALGDS, PLD1, SLC44A2
path:bta04510	Focal adhesion	55	162	9	29	0.104711	1.00293e-18	JUN, THBS1, PRKCA, PPP1CC, RAP1B, BIRC3, PIK3CB, FYN, PTEN	LAMA3, FN1, MET, FLNA, SPP1, VEGFB, COL1A1, COL1A2, COL4A1, ITGB5, TNXB, COL4A3, COL4A4, THBS3, PDGFA, LAMA1, LAMA5, ITGA7, ITGB4, COL4A2, COL4A5, LAMB1, LAMB2, COL4A6, SHC4, LAMB3, LAMC1, ITGA1, PAK6
path:bta00760	Nicotinate and nicotinamide metabolism	NA	21	2	0	0.109654	1	NT5C3A, NAMPT
path:bta04371	Apelin signaling pathway	78	101	6	14	0.110434	1.81265e-08	GNAI1, GNG5, TFAM, RRAS2, GNAI3, RPS6	MEF2D, CTGF, SERPINE1, SPP1, ADCY7, SLC9A1, MEF2A, HDAC5, ADCY6, ACTA2, PLCB3, JAG2, JAG1, NOTCH3
path:bta05031	Amphetamine addiction	NA	38	3	2	0.110583	0.167773	JUN, PRKCA, PPP1CC	FOS, CREB3L2
path:bta00650	Butanoate metabolism	NA	16	2	1	0.110654	0.307138	HMGCS1, ACAT2	BDH1
path:bta05219	Bladder cancer	NA	37	3	2	0.117423	0.175126	CXCL8, THBS1, DAPK3	MMP2, E2F2
path:bta04320	Dorso-ventral axis formation	NA	23	2	3	0.127629	0.0067932	ETV6, ETS1	NOTCH2, NOTCH1, NOTCH3
path:bta04960	Aldosterone-regulated sodium reabsorption	NA	21	2	2	0.128044	0.0583722	PRKCA, PIK3CB	INSR, ATP1B1
path:bta00480	Glutathione metabolism	NA	43	3	2	0.129453	0.187043	GCLM, SMS, LAP3	OPLAH, GGT7
path:bta05210	Colorectal cancer	NA	59	4	5	0.130465	0.00766468	JUN, CASP3, PIK3CB, TGFB3	FOS, TGFB1, RALGDS, APC, TGFB2
path:bta03440	Homologous recombination	NA	40	3	4	0.13689	0.00859147	SSBP1, NBN, RAD51C	EME1, BRCA2, PALB2, XRCC3
path:bta04972	Pancreatic secretion	NA	41	3	6	0.138461	0.00014902	PRKCA, PRSS2, RAP1B	ADCY7, TRPC1, SLC9A1, ADCY6, PLCB3, ATP1B1
path:bta04916	Melanogenesis	74	69	4	10	0.145611	5.53438e-07	EDN1, GNAI1, PRKCA, GNAI3	ADCY7, KITLG, FZD4, FZD1, WNT2, ADCY6, PLCB3, FZD2, DVL2, CREB3L2
path:bta04721	Synaptic vesicle cycle	NA	44	3	1	0.152301	0.577973	CLTA, ATP6V1G1, CLTB	RAB3A
path:bta00910	Nitrogen metabolism	NA	7	1	0	0.152675	1	CA3
path:bta03030	DNA replication	NA	36	3	1	0.153503	0.581304	POLA2, SSBP1, RNASEH1	POLE
path:bta00980	Metabolism of xenobiotics by cytochrome P450	NA	29	2	0	0.158406	1	ALDH1A3, CBR3
path:bta05212	Pancreatic cancer	NA	63	4	5	0.163262	0.0109676	STAT1, PIK3CB, TGFB3, NFKB1	TGFB1, BRCA2, RALGDS, TGFB2, E2F2
path:bta04978	Mineral absorption	NA	24	2	2	0.164569	0.0768382	HMOX1, SLC30A1	ATP1B1, SLC40A1
path:bta00430	Taurine and hypotaurine metabolism	NA	8	1	1	0.174423	0.113351	CDO1	GGT7
path:bta04925	Aldosterone synthesis and secretion	NA	50	3	7	0.176317	3.27384e-05	HSD3B1, PRKCA, PRKD1	ADCY7, ADCY6, PLCB3, DAGLA, NR4A1, NPR1, CREB3L2
path:bta04370	VEGF signaling pathway	NA	48	3	0	0.182474	1	PRKCA, PIK3CB, PLA2G4A
path:bta00740	Riboflavin metabolism	NA	6	1	0	0.185462	1	RFK
path:bta04720	Long-term potentiation	NA	46	3	1	0.189339	0.617001	PRKCA, PPP1CC, RAP1B	PLCB3
path:bta00030	Pentose phosphate pathway	NA	24	2	0	0.189878	1	TALDO1, RPE
path:bta05414	Dilated cardiomyopathy	76	49	3	10	0.190061	2.75294e-08	TPM1, TPM3, TGFB3	DAG1, ADCY7, TGFB1, ITGB5, CACNB1, ITGA7, ITGB4, ADCY6, TGFB2, ITGA1
path:bta05220	Chronic myeloid leukemia	NA	66	4	5	0.190078	0.0140625	NFKBIA, PIK3CB, TGFB3, NFKB1	TGFB1, SHC4, GAB2, TGFB2, E2F2
path:bta05221	Acute myeloid leukemia	NA	48	3	1	0.190304	0.617596	PML, PIK3CB, NFKB1	RARA
path:bta04211	Longevity regulating pathway	NA	73	4	8	0.191359	8.92373e-05	SOD2, EIF4E, PIK3CB, NFKB1	IRS2, ADCY7, ADIPOR2, INSR, ATG13, ADCY6, EHMT2, CREB3L2
path:bta00565	Ether lipid metabolism	NA	29	2	3	0.193758	0.0141255	PLA2G16, PLA2G4A	LPCAT4, PLD1, PLD3
path:bta05216	Thyroid cancer	NA	25	2	0	0.19503	1	TPM3, CCDC6
path:bta04270	Vascular smooth muscle contraction	NA	77	4	8	0.196255	9.70142e-05	PRKCA, PPP1CC, PLA2G4A, ADORA2B	LOC107131245, ACTG2, ADCY7, ARHGEF12, ADCY6, ACTA2, PLCB3, NPR1
path:bta05218	Melanoma	NA	49	3	4	0.201266	0.0162904	FGF2, PIK3CB, PTEN	MET, FGFR1, PDGFA, E2F2
path:bta04930	Type II diabetes mellitus	NA	30	2	2	0.213069	0.102486	PIK3CB, SOCS1	IRS2, INSR
path:bta00120	Primary bile acid biosynthesis	NA	10	1	1	0.213882	0.140191	SCP2	HSD3B7
path:bta00130	Ubiquinone and other terpenoid-quinone biosynthesis	NA	8	1	0	0.214364	1	COQ3
path:bta04020	Calcium signaling pathway	NA	85	4	5	0.217435	0.0176894	GNA14, PRKCA, P2RX7, ADORA2B	ADCY7, PLCB3, STIM1, PTK2B, ERBB3
path:bta04122	Sulfur relay system	NA	9	1	0	0.225908	1	MPST
path:bta04550	Signaling pathways regulating pluripotency of stem cells	69	107	5	14	0.226369	1.71045e-08	FGF2, ID1, PCGF6, PIK3CB, PCGF5	FGFR1, PAX6, ACVR1, FGFR2, FZD4, FZD1, WNT2, ID2, PCGF2, JARID2, APC, FZD2, SMAD9, DVL2
path:bta00010	Glycolysis / Gluconeogenesis	NA	46	3	0	0.231246	1	ALDH1A3, DLD, PDHB
path:bta00360	Phenylalanine metabolism	NA	9	1	0	0.237387	1	ALDH1A3
path:bta04924	Renin secretion	NA	31	2	4	0.262805	0.00340154	GNAI1, GNAI3	AQP1, ADCY6, PLCB3, NPR1
path:bta04136	Autophagy - other	NA	32	2	3	0.263708	0.024662	PPP2CA, ATG3	ATG13, ATG2B, ATG2A
path:bta05230	Central carbon metabolism in cancer	NA	51	3	4	0.269438	0.0269041	PIK3CB, PTEN, PDHB	MET, FGFR1, FGFR2, SLC16A3
path:bta03410	Base excision repair	NA	33	2	2	0.276035	0.137745	APEX1, HMGB1	PARP4, POLE
path:bta05214	Glioma	NA	55	3	3	0.282312	0.111676	PRKCA, PIK3CB, PTEN	PDGFA, SHC4, E2F2
path:bta00140	Steroid hormone biosynthesis	NA	16	1	0	0.289329	1	HSD3B1
path:bta04742	Taste transduction	NA	17	1	1	0.306515	0.205253	P2RY1	ADCY6
path:bta03450	Non-homologous end-joining	NA	12	1	1	0.311112	0.208569	XRCC5	PRKDC
path:bta04910	Insulin signaling pathway	NA	118	5	9	0.316391	0.000592627	EIF4E, PPP1CC, PIK3CB, SOCS1, RPS6	IRS2, FASN, INSR, SORBS1, PPP1R3B, SHC4, SREBF1, INPPL1, GYS1
path:bta04962	Vasopressin-regulated water reabsorption	NA	35	2	3	0.33879	0.0395819	DCTN6, DYNC1LI2	ADCY6, DYNC1H1, CREB3L2
path:bta04340	Hedgehog signaling pathway	NA	43	2	3	0.340076	0.0401454	CSNK1A1, CUL3	LRP2, BTRC, CSNK1B
path:bta04330	Notch signaling pathway	75	42	2	11	0.347175	1.77582e-10	SNW1, DTX3L	MAML1, NUMBL, NOTCH2, LFNG, JAG2, DTX3, DVL2, NOTCH1, JAG1, DLL1, NOTCH3
path:bta00350	Tyrosine metabolism	NA	16	1	0	0.356092	1	ALDH1A3
path:bta04912	GnRH signaling pathway	NA	66	3	8	0.358709	5.59671e-05	JUN, PRKCA, PLA2G4A	ADCY7, MMP14, MMP2, MAP3K3, ADCY6, PLD1, PLCB3, PTK2B
path:bta00830	Retinol metabolism	NA	18	1	1	0.360166	0.244419	DHRS3	DHRS9
path:bta04919	Thyroid hormone signaling pathway	NA	94	4	8	0.36613	0.000701805	PRKCA, STAT1, PIK3CB, MED17	SLC9A1, NOTCH2, PLCB3, ATP1B1, MED12, NCOA3, NOTCH1, NOTCH3
path:bta00450	Selenocompound metabolism	NA	17	1	1	0.386126	0.263809	TXNRD1	MTR
path:bta04520	Adherens junction	NA	65	3	7	0.38896	0.000511906	NECTIN2, YES1, FYN	MET, FGFR1, INSR, SORBS1, AFDN, NECTIN4, PTPRM
path:bta04666	Fc gamma R-mediated phagocytosis	NA	70	3	4	0.399984	0.0559862	PRKCA, PIK3CB, MARCKSL1	PIP5K1A, PLD1, GAB2, INPPL1
path:bta04022	cGMP-PKG signaling pathway	77	101	4	12	0.405799	9.0985e-07	GNAI1, PDE5A, PPP1CC, GNAI3	IRS2, MEF2D, ADCY7, MEF2A, INSR, NPPB, ADCY6, PLCB3, ATP1B1, NPR1, GTF2I, CREB3L2
path:bta04012	ErbB signaling pathway	NA	72	3	4	0.412763	0.0595359	JUN, PRKCA, PIK3CB	ABL2, SHC4, PAK6, ERBB3
path:bta00520	Amino sugar and nucleotide sugar metabolism	NA	42	2	3	0.418057	0.0602451	FPGT, GNPDA2	UAP1L1, GFPT1, GNE
path:bta04810	Regulation of actin cytoskeleton	64	155	6	21	0.419512	1.18561e-11	FGF2, EZR, PPP1CC, RDX, PIK3CB, RRAS2	PIP5K1A, FN1, FGFR1, ITGB5, SLC9A1, FGFR2, ARHGEF12, IQGAP3, PDGFA, ITGA7, ITGB4, SSH2, CHRM4, FGD3, GIT1, CYFIP2, APC, ITGA1, SSH1, PAK6, PIKFYVE
path:bta00515	Mannose type O-glycan biosynthesis	NA	19	1	1	0.429945	0.297243	ISPD	B4GAT1
path:bta01210	2-Oxocarboxylic acid metabolism	NA	16	1	0	0.437882	1	IDH3A
path:bta00500	Starch and sucrose metabolism	NA	17	1	1	0.445701	0.309501	AGL	GYS1
path:bta00982	Drug metabolism - cytochrome P450	NA	23	1	0	0.446757	1	ALDH1A3
path:bta04966	Collecting duct acid secretion	NA	20	1	1	0.454456	0.316362	ATP6V1G1	ATP4B
path:bta04973	Carbohydrate digestion and absorption	NA	19	1	2	0.469751	0.0580918	PIK3CB	SLC37A4, ATP1B1
path:bta01522	Endocrine resistance	67	80	3	13	0.47503	7.04464e-09	JUN, PIK3CB, BIK	FOS, ADCY7, MMP2, ADCY6, NOTCH2, JAG2, NCOA3, SHC4, E2F2, NOTCH1, JAG1, DLL1, NOTCH3
path:bta05213	Endometrial cancer	NA	49	2	1	0.480696	0.641778	PIK3CB, PTEN	APC
path:bta00380	Tryptophan metabolism	NA	23	1	0	0.493703	1	ACAT2
path:bta05223	Non-small cell lung cancer	NA	52	2	1	0.503098	0.657288	PRKCA, PIK3CB	E2F2
path:bta05204	Chemical carcinogenesis	NA	32	1	0	0.537206	1	ALDH1A3
path:bta03430	Mismatch repair	NA	22	1	0	0.549762	1	SSBP1
path:bta00250	Alanine, aspartate and glutamate metabolism	NA	26	1	3	0.556579	0.0135692	PPAT	GFPT1, CAD, RIMKLB
path:bta00051	Fructose and mannose metabolism	NA	29	1	1	0.570028	0.41123	FPGT	PFKFB3
path:bta04512	ECM-receptor interaction	60	55	2	25	0.592526	5.33013e-27	THBS1, CD47	LAMA3, FN1, DAG1, SPP1, COL1A1, COL1A2, COL4A1, ITGB5, TNXB, COL4A3, COL4A4, HSPG2, THBS3, LAMA1, LAMA5, ITGA7, ITGB4, COL4A2, COL4A5, LAMB1, LAMB2, COL4A6, LAMB3, LAMC1, ITGA1
path:bta05217	Basal cell carcinoma	NA	42	1	6	0.654088	4.70342e-05	BMP2	FZD4, FZD1, WNT2, APC, FZD2, DVL2
path:bta04970	Salivary secretion	NA	34	1	5	0.673457	0.000590469	PRKCA	ADCY7, SLC9A1, ADCY6, PLCB3, ATP1B1
path:bta04911	Insulin secretion	NA	40	1	7	0.673929	5.18836e-06	PRKCA	TRPM4, ADCY7, RAB3A, ADCY6, PLCB3, ATP1B1, CREB3L2
path:bta00561	Glycerolipid metabolism	NA	42	1	1	0.698065	0.528358	MBOAT1	DGKA
path:bta04918	Thyroid hormone synthesis	NA	39	1	8	0.73184	1.18643e-06	PRKCA	LRP2, ADCY7, HSP90B1, HSPA5, ADCY6, PLCB3, ATP1B1, CREB3L2
path:bta04974	Protein digestion and absorption	61	42	1	15	0.752434	2.19802e-15	PRSS2	COL15A1, COL5A1, COL1A1, COL1A2, COL4A1, COL11A1, COL4A3, COL12A1, COL4A4, COL4A2, COL4A5, COL27A1, ATP1B1, COL4A6, COL5A2
path:bta03460	Fanconi anemia pathway	NA	51	1	7	0.799582	5.68469e-05	RAD51C	EME1, BRCA2, PALB2, REV3L, FANCG, REV1, FANCA
path:bta00310	Lysine degradation	NA	53	1	6	0.805886	0.000513879	ACAT2	KMT2D, EHMT2, KMT5C, EZH1, LOC540197, KMT2B
path:bta04922	Glucagon signaling pathway	NA	73	1	7	0.910764	0.000733516	PDHB	SIK1, CPT1A, CPT1B, PLCB3, SIK2, CREB3L2, GYS1
path:bta00053	Ascorbate and aldarate metabolism	NA	5	0	0	1	1
path:bta00440	Phosphonate and phosphinate metabolism	NA	6	0	0	1	1
path:bta05033	Nicotine addiction	NA	8	0	0	1	1
path:bta00750	Vitamin B6 metabolism	NA	6	0	0	1	1
path:bta04950	Maturity onset diabetes of the young	NA	6	0	1	1	0.0882499		PAX6
path:bta00052	Galactose metabolism	NA	21	0	0	1	1
path:bta00062	Fatty acid elongation	NA	26	0	1	1	0.42285		PPT2
path:bta00220	Arginine biosynthesis	NA	12	0	0	1	1
path:bta00511	Other glycan degradation	NA	16	0	0	1	1
path:bta00512	Mucin type O-glycan biosynthesis	NA	16	0	2	1	0.0377953		GALNT16, C1GALT1
path:bta00514	Other types of O-glycan biosynthesis	NA	19	0	2	1	0.0550878		ST6GAL1, LFNG
path:bta00531	Glycosaminoglycan degradation	NA	19	0	2	1	0.0402766		IDUA, GALNS
path:bta00532	Glycosaminoglycan biosynthesis - chondroitin sulfate / dermatan sulfate	NA	16	0	2	1	0.0338588		CHPF2, CHPF
path:bta00533	Glycosaminoglycan biosynthesis - keratan sulfate	NA	12	0	2	1	0.0210083		B4GALT4, CHST2
path:bta00534	Glycosaminoglycan biosynthesis - heparan sulfate / heparin	NA	14	0	2	1	0.033642		EXT2, EXTL3
path:bta00563	Glycosylphosphatidylinositol (GPI)-anchor biosynthesis	NA	23	0	1	1	0.340595		PIGS
path:bta00603	Glycosphingolipid biosynthesis - globo and isoglobo series	NA	9	0	1	1	0.160901		NAGA
path:bta00604	Glycosphingolipid biosynthesis - ganglio series	NA	13	0	1	1	0.225613		ST8SIA5
path:bta00730	Thiamine metabolism	NA	9	0	0	1	1
path:bta00790	Folate biosynthesis	NA	13	0	0	1	1
path:bta01040	Biosynthesis of unsaturated fatty acids	NA	26	0	3	1	0.0143503		LOC101906058, SCD, FADS1
path:bta04710	Circadian rhythm	NA	28	0	1	1	0.370937		BTRC
path:bta04740	Olfactory transduction	NA	20	0	0	1	1
path:bta04744	Phototransduction	NA	10	0	0	1	1
path:bta04964	Proximal tubule bicarbonate reclamation	NA	12	0	2	1	0.0297958		AQP1, ATP1B1
path:bta04975	Fat digestion and absorption	NA	15	0	1	1	0.232111		ABCA1
path:bta04976	Bile secretion	NA	35	0	6	1	3.24248e-05		ADCY7, AQP1, SLC9A1, ADCY6, ATP1B1, ABCC3
path:bta04977	Vitamin digestion and absorption	NA	11	0	0	1	1
path:bta05412	Arrhythmogenic right ventricular cardiomyopathy (ARVC)	NA	45	0	6	1	0.000251107		DAG1, ITGB5, CACNB1, ITGA7, ITGB4, ITGA1
path:bta00524	Neomycin, kanamycin and gentamicin biosynthesis	NA	2	0	0	1	1
path:bta00290	Valine, leucine and isoleucine biosynthesis	NA	2	0	0	1	1
path:bta00300	Lysine biosynthesis	NA	2	0	0	1	1
path:bta00471	D-Glutamine and D-glutamate metabolism	NA	3	0	0	1	1
path:bta04614	Renin-angiotensin system	NA	7	0	0	1	1
path:bta00400	Phenylalanine, tyrosine and tryptophan biosynthesis	NA	3	0	0	1	1
path:bta00780	Biotin metabolism	NA	3	0	0	1	1
path:bta00785	Lipoic acid metabolism	NA	3	0	0	1	1
