# Supplementary material for: Bacterial and viral pathogen-associated molecular patterns induce divergent early transcriptomic landscapes in a bovine macrophage cell line
Source: BMC Genomics. 2019 Jan 8;20:15. doi: 10.1186/s12864-018-5411-5 (PMC6323673; doi:10.1186/s12864-018-5411-5)
Supplement: Supplementary file 4 — GO terms generated for poly(I:C)vs Con, CpG DNA vs Con, and poly(I:C) vs CpG DNA (XLSX 52 kb) [file 12864_2018_5411_MOESM4_ESM.xlsx]

## Sheet: Biological Process
ID	Term	TopToBottom	Ont	N	CpGvsCon.Up	CpGvsCon.Down	CpGvsCon.P.Up	CpGvsCon.P.Down	CpGvsCon.up_genes	CpGvsCon.down_genes	pl_CvsCon.Up	pl_CvsCon.Down	pl_CvsCon.P.Up	pl_CvsCon.P.Down	pl_CvsCon.up_genes	pl_CvsCon.down_genes	pl_CvsCpG.Up	pl_CvsCpG.Down	pl_CvsCpG.P.Up	pl_CvsCpG.P.Down	pl_CvsCpG.up_genes	pl_CvsCpG.down_genes
GO:0006955	immune response	1	BP	187	3	3	0.874033	0.73611	NFIL3, SERINC3, XBP1	PRDX1, CXCL5, FADD	42	1	2.33407e-15	0.972105	IFNAR2, SNX4, MX2, MX1, NMI, IL6, CXCL8, CXCL5, GRO1, CXCL10, C7H19orf66, C3, IRF1, SBNO2, ERAP2, ANXA1, NFIL3, MB21D1, TICAM2, F2RL1, B2M, RSAD2, ELF1, VAMP7, CD40, RIPK2, CASP4, TRIM21, ISG15, OAS2, IRF3, CCL5, CXCL16, CALCOCO2, PPP2R3C, CFB, C2, TRIM38, TRIM56, FAS, C27H8orf4, RPL39	LFNG	52	6	9.8299e-10	0.875943	IFNAR2, MX2, MX1, NMI, PRDX1, IL6, UBE2N, SHMT2, CXCL8, CXCL5, GRO1, CXCL10, CXCL11, C7H19orf66, C3, IRF1, ANXA1, MB21D1, FYN, EZR, TICAM2, F2RL1, B2M, RSAD2, ELF1, HMGB1, VAMP7, CD40, RIPK2, CASP4, IL18, PSMA1, TRIM21, ISG15, OAS2, IRF3, CCL5, C1QBP, CXCL16, ADORA2B, CALCOCO2, PPP2R3C, DBNL, RNF8, CFB, C2, TRIM38, CRCP, TRIM56, FAS, C27H8orf4, FADD	TNK2, SERINC3, TGFB2, TGFB1, LFNG, MARCH8
GO:0009607	response to biotic stimulus	2	BP	127	6	3	0.102254	0.456299	DDIT3, BNIP3L, SERINC3, XBP1, SERPINE1, DDIT4	CXCL5, PRKCA, FADD	32	1	1.62029e-13	0.907612	IFNAR2, MX2, MX1, IL6, DDIT3, CXCL8, CXCL5, GRO1, CXCL10, PLAC8, JUNB, C7H19orf66, IRF1, BNIP3L, MB21D1, TICAM2, F2RL1, B2M, RSAD2, CD40, ISG15, OAS2, ZFP36, IRF3, CCL5, CXCL16, CALCOCO2, PPP2R3C, TRIM38, TRIM56, FAS, RPL39	HSF1	35	5	4.49059e-07	0.691157	IFNAR2, MX2, MX1, IL6, CXCL8, CXCL5, GRO1, CXCL10, CXCL11, PLAC8, JUNB, C7H19orf66, IRF1, MB21D1, TICAM2, F2RL1, B2M, RSAD2, HMGB1, CD40, IL18, ISG15, OAS2, IRF3, CCL5, C1QBP, CXCL16, CALCOCO2, PRKCA, PPP2R3C, TRIM38, CRCP, TRIM56, FAS, FADD	JUND, SERINC3, TGFB1, SERPINE1, DDIT4
GO:0043207	response to external biotic stimulus	3	BP	121	5	3	0.186558	0.418312	BNIP3L, SERINC3, XBP1, SERPINE1, DDIT4	CXCL5, PRKCA, FADD	31	1	2.18069e-13	0.895342	IFNAR2, MX2, MX1, IL6, CXCL8, CXCL5, GRO1, CXCL10, PLAC8, JUNB, C7H19orf66, IRF1, BNIP3L, MB21D1, TICAM2, F2RL1, B2M, RSAD2, CD40, ISG15, OAS2, ZFP36, IRF3, CCL5, CXCL16, CALCOCO2, PPP2R3C, TRIM38, TRIM56, FAS, RPL39	HSF1	34	5	3.26879e-07	0.641537	IFNAR2, MX2, MX1, IL6, CXCL8, CXCL5, GRO1, CXCL10, CXCL11, PLAC8, JUNB, C7H19orf66, IRF1, MB21D1, TICAM2, F2RL1, B2M, RSAD2, CD40, IL18, ISG15, OAS2, IRF3, CCL5, C1QBP, CXCL16, CALCOCO2, PRKCA, PPP2R3C, TRIM38, CRCP, TRIM56, FAS, FADD	JUND, SERINC3, TGFB1, SERPINE1, DDIT4
GO:0051707	response to other organism	4	BP	121	5	3	0.186558	0.418312	BNIP3L, SERINC3, XBP1, SERPINE1, DDIT4	CXCL5, PRKCA, FADD	31	1	2.18069e-13	0.895342	IFNAR2, MX2, MX1, IL6, CXCL8, CXCL5, GRO1, CXCL10, PLAC8, JUNB, C7H19orf66, IRF1, BNIP3L, MB21D1, TICAM2, F2RL1, B2M, RSAD2, CD40, ISG15, OAS2, ZFP36, IRF3, CCL5, CXCL16, CALCOCO2, PPP2R3C, TRIM38, TRIM56, FAS, RPL39	HSF1	34	5	3.26879e-07	0.641537	IFNAR2, MX2, MX1, IL6, CXCL8, CXCL5, GRO1, CXCL10, CXCL11, PLAC8, JUNB, C7H19orf66, IRF1, MB21D1, TICAM2, F2RL1, B2M, RSAD2, CD40, IL18, ISG15, OAS2, IRF3, CCL5, C1QBP, CXCL16, CALCOCO2, PRKCA, PPP2R3C, TRIM38, CRCP, TRIM56, FAS, FADD	JUND, SERINC3, TGFB1, SERPINE1, DDIT4
GO:0002376	immune system process	5	BP	326	11	8	0.255888	0.363065	HES1, CDKN2B, BNIP3L, NFIL3, MMP14, FBN1, SERINC3, XBP1, FST, SERPINE1, DDIT4	GPATCH4, PRDX1, EDN2, HMOX1, CXCL5, NDRG1, PRKCA, FADD	56	9	1.60599e-14	0.157446	IFNAR2, SNX4, HES1, MX2, MX1, NMI, IL6, OLR1, CXCL8, CXCL5, GRO1, CXCL10, JUNB, C7H19orf66, C3, IRF1, SBNO2, ERAP2, CDKN2B, ANXA1, BNIP3L, NFIL3, MB21D1, TICAM2, F2RL1, PAPD4, B2M, RSAD2, ELF1, VAMP7, CD40, RIPK2, CASP4, TRIM21, ISG15, OAS2, ZFP36, IRF3, CCL5, LGALS9, CXCL16, CALCOCO2, FST, PPP2R3C, AZI2, PSMB8, PSMB9, CFB, C2, TRIM38, SBDS, TRIM56, FAS, CASP3, C27H8orf4, RPL39	EDN2, KITLG, HMOX1, FOS, CYP26B1, ID2, NDRG1, PIK3R1, LFNG	72	16	4.98903e-08	0.485097	IFNAR2, SOD1, MLF1, MX2, MX1, NMI, HSPD1, GPATCH4, PRDX1, IL6, C5H12orf29, UBE2N, SHMT2, HMOX1, ETV6, PDE5A, CXCL8, CXCL5, GRO1, CXCL10, CXCL11, JUNB, C7H19orf66, C3, IRF1, HSPA9, ANXA1, MB21D1, FYN, EZR, TICAM2, F2RL1, PAPD4, B2M, RSAD2, ELF1, HMGB1, VAMP7, EIF6, CD40, RIPK2, CASP4, IL18, PSMA1, TRIM21, ISG15, OAS2, IRF3, CCL5, LGALS9, C1QBP, CXCL16, ADORA2B, CALCOCO2, PRKCA, PPP2R3C, DBNL, AZI2…	TNK2, KITLG, MMP14, FBN1, FOS, ID2, SERINC3, TGFB2, TGFB1, NFE2L1, SERPINE1, LFNG, DDIT4, MARCH8, VEGFB, IGF2
GO:0006952	defense response	6	BP	185	5	5	0.468279	0.265428	FN1, BNIP3L, SERINC3, SERPINE1, DDIT4	PRDX1, HMOX1, CXCL5, PTGDR, FADD	39	2	6.22474e-14	0.848427	IFNAR2, SNX4, MX2, MX1, NMI, IL6, OLR1, EIF4E, CXCL8, CXCL5, GRO1, CXCL10, PLAC8, C7H19orf66, C3, IRF1, SBNO2, ANXA1, BNIP3L, MB21D1, TICAM2, F2RL1, RSAD2, CD40, RIPK2, CASP4, TRIM21, ISG15, OAS2, IRF3, CCL5, CXCL16, CALCOCO2, CFB, C2, TRIM38, TRIM56, FAS, RPL39	HMOX1, CYP26B1	48	9	6.72084e-09	0.414011	IFNAR2, MX2, MX1, NMI, PRDX1, IL6, SHMT2, HMOX1, EIF4E, CXCL8, CXCL5, GRO1, CXCL10, CXCL11, PLAC8, C7H19orf66, C3, IRF1, ANXA1, MB21D1, FYN, TICAM2, F2RL1, THBS1, PTGDR, RSAD2, HMGB1, CD40, RIPK2, CASP4, IL18, PSMA1, TRIM21, ISG15, OAS2, IRF3, CCL5, C1QBP, CXCL16, ADORA2B, CALCOCO2, CFB, C2, TRIM38, CRCP, TRIM56, FAS, FADD	TNK2, FN1, F3, SERINC3, PTGIS, TGFB1, FBXL20, SERPINE1, DDIT4
GO:0009605	response to external stimulus	7	BP	275	14	7	0.0119458	0.32142	SEMA3C, MET, AQP1, DDIT3, ATF4, CDKN2B, BNIP3L, LBH, SERINC3, XBP1, COL1A1, SERPINE1, DDIT4, PLAU	JUN, EDN2, SPX, CXCL5, TUBB3, PRKCA, FADD	48	6	3.96083e-13	0.394502	IFNAR2, SNX4, MX2, MX1, CXCR4, USF1, ACADM, IL6, DDIT3, SPX, ATF4, CXCL8, CXCL5, GRO1, CXCL10, PLAC8, JUNB, C7H19orf66, IRF1, SBNO2, CDKN2B, ANXA1, BNIP3L, MB21D1, TICAM2, F2RL1, SNW1, B2M, RSAD2, CD40, ELMO2, EXT1, CASP4, ISG15, ATF3, OAS2, ZFP36, IRF3, CCL5, CXCL16, CALCOCO2, PPP2R3C, TRIM38, SBDS, TRIM56, FAS, PLAU, RPL39	EDN2, AQP1, FOS, LBH, ID2, HSF1	52	23	0.000307621	0.00400789	IFNAR2, MX2, MX1, CXCR4, USF1, SLC16A1, ACADM, JUN, IL6, HNRNPA1, SPX, CXCL8, CXCL5, GRO1, CXCL10, CXCL11, PLAC8, JUNB, C7H19orf66, IRF1, ANXA1, MB21D1, FYN, TICAM2, F2RL1, SNW1, B2M, RSAD2, HMGB1, CD40, ELMO2, CASP4, IL18, PSMA1, ISG15, ATF3, PPP1CC, OAS2, IRF3, CCL5, C1QBP, CXCL16, ADORA2B, CALCOCO2, PRKCA, PPP2R3C, TRIM38, CRCP, SBDS, TRIM56, FAS, FADD	SEMA3C, MET, AQP1, PKD2, JUND, KANK2, NFIB, FOS, LBH, ID2, SERINC3, PTGIS, PAX6, TGFB2, TGFB1, MYH10, COL1A1, SERPINE1, PDGFA, DDIT4, PLAU, VEGFB, B4GAT1
GO:0009615	response to virus	8	BP	59	3	1	0.199323	0.702328	BNIP3L, SERINC3, DDIT4	FADD	18	0	2.76951e-09	1	IFNAR2, MX2, MX1, IL6, CXCL10, C7H19orf66, IRF1, BNIP3L, MB21D1, TICAM2, F2RL1, RSAD2, ISG15, OAS2, IRF3, CCL5, TRIM38, TRIM56		20	2	6.8238e-06	0.768813	IFNAR2, MX2, MX1, IL6, CXCL10, C7H19orf66, IRF1, MB21D1, TICAM2, F2RL1, RSAD2, ISG15, OAS2, IRF3, CCL5, C1QBP, TRIM38, CRCP, TRIM56, FADD	SERINC3, DDIT4
GO:0051607	defense response to virus	9	BP	48	3	1	0.115383	0.606952	BNIP3L, SERINC3, DDIT4	FADD	17	0	4.16367e-10	1	IFNAR2, MX2, MX1, IL6, CXCL10, C7H19orf66, IRF1, BNIP3L, MB21D1, TICAM2, F2RL1, RSAD2, ISG15, OAS2, IRF3, TRIM38, TRIM56		19	2	3.75889e-07	0.635427	IFNAR2, MX2, MX1, IL6, CXCL10, C7H19orf66, IRF1, MB21D1, TICAM2, F2RL1, RSAD2, ISG15, OAS2, IRF3, C1QBP, TRIM38, CRCP, TRIM56, FADD	SERINC3, DDIT4
GO:0045087	innate immune response	10	BP	103	1	2	0.928955	0.598484	SERINC3	PRDX1, FADD	26	0	3.69996e-11	1	IFNAR2, MX2, MX1, NMI, C7H19orf66, C3, IRF1, ANXA1, MB21D1, TICAM2, F2RL1, RSAD2, RIPK2, CASP4, TRIM21, ISG15, OAS2, IRF3, CCL5, CXCL16, CALCOCO2, CFB, C2, TRIM38, TRIM56, RPL39		32	2	5.59231e-08	0.95059	IFNAR2, MX2, MX1, NMI, PRDX1, SHMT2, C7H19orf66, C3, IRF1, ANXA1, MB21D1, FYN, TICAM2, F2RL1, RSAD2, HMGB1, RIPK2, CASP4, TRIM21, ISG15, OAS2, IRF3, CCL5, C1QBP, CXCL16, CALCOCO2, CFB, C2, TRIM38, CRCP, TRIM56, FADD	TNK2, SERINC3
GO:0098542	defense response to other organism	11	BP	68	4	2	0.0800503	0.361817	BNIP3L, SERINC3, SERPINE1, DDIT4	CXCL5, FADD	21	0	3.3234e-11	1	IFNAR2, MX2, MX1, IL6, CXCL5, CXCL10, PLAC8, C7H19orf66, IRF1, BNIP3L, MB21D1, TICAM2, F2RL1, RSAD2, ISG15, OAS2, IRF3, CALCOCO2, TRIM38, TRIM56, RPL39		22	3	1.66792e-06	0.567557	IFNAR2, MX2, MX1, IL6, CXCL5, CXCL10, PLAC8, C7H19orf66, IRF1, MB21D1, TICAM2, F2RL1, RSAD2, ISG15, OAS2, IRF3, C1QBP, CALCOCO2, TRIM38, CRCP, TRIM56, FADD	SERINC3, SERPINE1, DDIT4
GO:0002252	immune effector process	12	BP	108	4	3	0.332744	0.392696	BNIP3L, SERINC3, XBP1, DDIT4	PRDX1, CXCL5, FADD	28	1	5.91791e-12	0.876293	IFNAR2, SNX4, MX2, MX1, IL6, CXCL5, CXCL10, C7H19orf66, C3, IRF1, SBNO2, ANXA1, BNIP3L, MB21D1, TICAM2, F2RL1, B2M, RSAD2, VAMP7, ISG15, OAS2, IRF3, CFB, C2, TRIM38, TRIM56, FAS, C27H8orf4	LFNG	32	5	7.11654e-07	0.593412	IFNAR2, MX2, MX1, PRDX1, IL6, CXCL5, CXCL10, C7H19orf66, C3, IRF1, ANXA1, MB21D1, TICAM2, F2RL1, B2M, RSAD2, HMGB1, VAMP7, ISG15, OAS2, IRF3, C1QBP, ADORA2B, RNF8, CFB, C2, TRIM38, CRCP, TRIM56, FAS, C27H8orf4, FADD	SERINC3, TGFB2, TGFB1, LFNG, DDIT4
GO:0034097	response to cytokine	13	BP	112	5	4	0.138192	0.160804	DCN, NFIL3, HTRA2, PTGES, XBP1	JUN, EDN2, CXCL5, FADD	28	1	4.01022e-12	0.8704	IFNAR2, MX1, NMI, CXCR4, CNOT9, IL22RA1, IL6, DCN, CXCL8, CXCL5, GRO1, CXCL10, JUNB, C7H19orf66, IRF1, SBNO2, NFIL3, TICAM2, CD40, TRIM21, ISG15, ZFP36, IRF3, CCL5, CXCL16, CALCOCO2, TRIM56, FAS	EDN2	31	4	9.38909e-07	0.732236	IFNAR2, MX1, ZC3H15, NMI, CXCR4, CNOT9, IL22RA1, JUN, IL6, SHMT2, CXCL8, CXCL5, GRO1, CXCL10, CXCL11, JUNB, C7H19orf66, IRF1, TICAM2, CD40, IL18, TRIM21, ISG15, IRF3, CCL5, CXCL16, CALCOCO2, IMPDH2, TRIM56, FAS, FADD	F3, JUND, HTRA2, PTGIS
GO:0007507	heart development	14	BP	70	7	3	0.00201967	0.163757	EFNA1, SEMA3C, DUSP6, GJA1, FBN1, MICAL2, MEF2A	ID3, TMEM65, EDN1	3	3	0.770861	0.136919	ACADM, DUSP6, EDN1	ID3, WNT2, ID2	3	14	0.99191	2.46523e-06	ACADM, TMEM65, EDN1	ECE2, ACVR1, EFNA1, SEMA3C, WNT2, CBY1, PKD2, FBN1, ID2, MICAL2, TGFB2, GYS1, MYH10, MEF2A
GO:0060485	mesenchyme development	15	BP	39	4	1	0.0149654	0.53	EFNA1, SEMA3C, LOXL2, COL1A1	EDN1	1	3	0.889383	0.03058	EDN1	WNT2, KITLG, FAM83D	3	11	0.834275	5.60003e-07	STRAP, PPP2CA, EDN1	ACVR1, EFNA1, SEMA3C, WNT2, KITLG, PKD2, ACTG2, TGFB2, TGFB1, COL1A1, ACTA2
GO:0016477	cell migration	16	BP	184	17	10	9.61871e-06	0.00565198	COL3A1, EFNA1, SEMA3C, MET, AQP1, DCN, SPARC, LOXL2, GJA1, CTGF, MMP14, HSPA5, XBP1, COL1A1, SERPINE1, DDIT4, PLAU	EDN2, CXCL5, RHOB, PRKCA, ABHD2, ABHD6, EDN1, TUBB2B, PLAT, FADD	15	11	0.119235	0.000602043	DCN, CXCL8, CXCL5, GRO1, CXCL10, ANXA1, F2RL1, SYNJ2BP, PEX13, ELMO2, CCL5, CXCL16, EDN1, SBDS, PLAU	EDN2, AQP1, KITLG, CTGF, RHOB, FAM83D, SLC9A3R1, PIK3R1, ABHD2, ABHD6, LIMD1	23	21	0.528518	0.000207758	AAMP, STRAP, CXCL8, CXCL5, GRO1, CXCL10, CXCL11, ANXA1, FYN, F2RL1, SYNJ2BP, PEX13, HMGB1, ELMO2, CCL5, YWHAE, C1QBP, CXCL16, PRKCA, EDN1, TUBB2B, SBDS, FADD	TNK2, ACVR1, EFNA1, SEMA3C, MET, AQP1, KITLG, SPARC, CTGF, MMP14, HSPA5, PAX6, TGFB2, TGFB1, MYH10, COL1A1, SERPINE1, PDGFA, DDIT4, PLAU, VEGFB
GO:0007166	cell surface receptor signaling pathway	17	BP	355	26	12	1.50731e-06	0.0619391	UPK1B, ITGB5, EFNA1, COL1A2, HBP1, MET, LGR5, DUSP6, DCN, DDIT3, ADGRE5, CDKN2B, CTGF, MMP14, NDRG2, FBN1, HTRA2, ITGB1, PLAUR, CHRNB1, COL1A1, FST, SERPINE1, ZFYVE27, DDIT4, CSNK1B	WDR12, GCLM, EDN2, HMOX1, DDX47, CXCL5, PRKCA, EDN1, PLAT, CCND1, FADD, NSDHL	33	15	0.00410736	0.00214181	IFNAR2, NMI, CXCR4, CNOT9, HDAC1, IFI6, IL22RA1, IL6, DUSP6, DCN, USP15, DDIT3, CXCL8, CXCL5, GRO1, CXCL10, IRF1, CDKN2B, TICAM2, SYNJ2BP, SNW1, ELF1, CD40, RIPK2, ATF3, FGF2, PLAUR, IRF3, CCL5, FST, EDN1, FAS, C27H8orf4	EDN2, WNT2, KITLG, HMOX1, RASL11B, CTGF, FOS, NPPB, MAPK1, SLC9A3R1, PIK3R1, IGF1R, LIMD1, LFNG, CCND1	45	37	0.393971	2.83319e-06	IFNAR2, P2RY1, ZC3H15, NMI, CXCR4, WDR12, CNOT9, IFI6, IL22RA1, GCLM, IL6, UBE2N, USP15, HMOX1, STRAP, CXCL8, CXCL5, GRO1, CXCL10, CXCL11, IRF1, CSNK1A1, FYN, EZR, TICAM2, ERH, SYNJ2BP, SNW1, ELF1, CD40, RIPK2, IL18, ATF3, FGF2, IRF3, CCL5, ADORA2B, PRKCA, HSP90AB1, EDN1, RNF138, FAS, C27H8orf4, FADD, NSDHL	ITGB5, TNK2, ACVR1, EFNA1, F3, COL1A2, HBP1, WNT2, MET, LGR5, KITLG, CBY1, RASL11B, ADGRE5, CTGF, MMP14, NDRG2, FBN1, FOS, HTRA2, PAX6, DSTYK, TGFB2, NPPB, TMEM231, TGFB1, PLAUR, COL1A1, SERPINE1, LFNG, PDGFA, ZFYVE27, HTRA1, DDIT4, VEGFB, IGF2, CSNK1B
GO:0048869	cellular developmental process	18	BP	621	38	18	7.23608e-07	0.107039	UPK1B, HES1, COL3A1, FN1, EFNA1, CDC42SE1, SEMA3C, INSIG1, LGR5, CSRP2, DUSP6, BTG1, NR4A1, DDIT3, MAFF, MYOZ2, SPARC, CDKN2B, LOXL2, GJA1, CTGF, CITED2, MMP14, NDRG2, FBN1, HTRA2, LBH, EHF, XBP1, CHRNB1, COL1A1, FST, MEF2A, SERPINE1, ZFYVE27, DDIT4, SEPT6, CSNK1B	ID3, GPATCH4, JUN, FKBP4, UCHL1, RHOB, FITM2, NDRG1, ZPR1, TUBB3, PRKCA, ABHD2, EDN1, TUBB2B, YWHAG, CDC42EP2, CCND1, FADD	51	21	0.00688188	0.0050373	HES1, STRIP1, ACADM, IL6, SEPT7, DUSP6, BTG1, RND1, RAP1B, DDIT3, MAFF, EIF4E, CXCL10, PLAC8, JUNB, IRF1, SNX2, SBNO2, CDKN2B, ANXA1, TDRD7, CITED2, F2RL1, PAPD4, SNW1, B2M, PEX13, RSAD2, ELF1, ZMYM5, SNAP25, RNF114, EXT1, CASP4, ISG15, ATF3, FGF2, CFDP1, ZFP36, CNP, FST, PPP2R3C, AZI2, PSMB8, EDN1, FAS, CASP3, LSM1, CDC42EP2, PGK1, YIPF6	ID3, WNT2, KITLG, CTGF, FOS, CYP26B1, LBH, RHOB, ID2, MEDAG, FAM83D, FITM2, NDRG1, SLC9A3R1, PIK3R1, ABHD2, LIMD1, MARF1, LFNG, CCND1, GDI1	71	53	0.811237	1.68009e-05	SOD1, MLF1, AAMP, GPATCH4, STRIP1, ACADM, JUN, IL6, SEPT7, C5H12orf29, RAP1B, LLPH, PWP1, STRAP, ETV6, FKBP4, PDE5A, EIF4E, CXCL10, PLAC8, JUNB, GADD45B, IRF1, PPP2CA, HSPA9, CSNK1A1, ANXA1, TDRD7, GADD45G, FYN, EZR, F2RL1, PAPD4, ERH, SNW1, B2M, PEX13, RSAD2, ELF1, HMGB1, ZMYM5, EIF6, SRSF6, RNF114, NSMCE2, CASP4, ZPR1, ISG15, ATF3, FGF2, EID2, YWHAE, C1QBP, CNP, PRKCA, SMN2, PPP2R3C, DBNL, AZI2…	TNK2, ECE2, ACVR1, FN1, EFNA1, NCDN, C1GALT1, SEMA3C, WNT2, INSIG1, LGR5, CSRP2, KITLG, NR4A1, CBY1, MYOZ2, SPP1, JUND, RAB3A, RFX2, SPARC, NFIB, CTGF, MMP14, NDRG2, FBN1, FOS, HTRA2, PSME4, LBH, ID2, MEDAG, PAX6, EHF, TGFB2, TMEM231, MAF, TGFB1, MYH10, COL1A1, NFE2L1, MEF2A, MARF1, SERPINE1, LFNG, ACTA2, ZFYVE27, HTRA1, DDIT4, E2F8, B4GAT1, SEPT6, CSNK1B
GO:0051716	cellular response to stimulus	19	BP	1087	53	29	2.06766e-06	0.0937046	RCAN1, UPK1B, ITGB5, HES1, MAP3K13, COL3A1, SESN2, EFNA1, CDC42SE1, COL1A2, HBP1, MET, AQP1, INSIG1, LGR5, DUSP6, DCN, NR4A1, DDIT3, HSP90B1, ATF4, ADGRE5, SPARC, CDKN2B, BNIP3L, NFIL3, GJA1, CTGF, CITED2, TIPIN, UACA, MMP14, NDRG2, FBN1, HTRA2, LBH, PTGES, MED4, ITGB1, SERINC3, XBP1, PIK3IP1, PLAUR, CHRNB1, COL1A1, FST, MEF2A, SERPINE1, ZFYVE27, BNIP3, DDIT4, PLAU, CSNK1B	WDR12, ID3, GCLM, JUN, PRDX1, EDN2, HMOX1, DDX47, UCHL1, CXCL5, GNA14, RAD23B, HMGCR, PTGDR, RHOB, HSPH1, ZPR1, UBE2J2, LIMK2, PDCD5, PRKCA, ABHD2, ABHD6, EDN1, PLAT, CDC42EP2, CCND1, FADD, NSDHL	79	36	0.0193927	0.000176447	RCAN1, IFNAR2, HES1, TRA2B, NMI, CXCR4, CNOT9, HDAC1, IFI6, IL22RA1, USF1, BCAR3, GNG5, IL6, DUSP6, DCN, RND1, RAP1B, USP15, DDIT3, PYROXD1, ATF4, TIFA, UBE2D3, EIF4E, CXCL8, CXCL5, GRO1, CXCL10, JUNB, C3, IRF1, SBNO2, ERAP2, CDKN2B, ANXA1, GNA14, BNIP3L, DNAJA1, NFIL3, MB21D1, CITED2, TICAM2, F2RL1, APEX1, TMX1, PCLAF, SYNJ2BP, SNW1, B2M, RSAD2, ELF1, MASTL, CD40, ELMO2, GRINA, RIPK2, LMO2, MAD2…	ID3, EDN2, WNT2, AQP1, KITLG, HMOX1, RASL11B, ARRDC3, CTGF, FOS, CYP26B1, LBH, RHOB, ID2, FAM83D, HSF1, UBE4A, NPPB, LIMK2, MAPK1, ADCY7, ARL4D, TMEM101, SLC9A3R1, PIK3R1, IGF1R, ABHD2, DICER1, ABHD6, LIMD1, MARF1, SLX1A, LFNG, GRK2, CCND1, GDI1	120	78	0.94013	4.68833e-05	IFNAR2, SOD1, USP16, TRA2B, P2RY1, ZC3H15, NMI, CXCR4, WDR12, CNOT9, CAB39, IFI6, IL22RA1, USF1, LOC534742, ARHGAP29, GCLM, GNG5, JUN, PRDX1, EXO5, IL6, GNAI1, HNRNPA2B1, UBE2N, HNRNPA1, RAP1B, USP15, PWP1, HMOX1, PYROXD1, STRAP, PDE5A, TIFA, UBE2D3, EIF4E, CXCL8, CXCL5, GRO1, CXCL10, CXCL11, JUNB, C3, GADD45B, IRF1, CDKN2AIPNL, CSNK1A1, FXN, ANXA1, GNA14, DNAJA1, GADD45G, RAD23B, TXN, MB21D1, HM…	ITGB5, TNK2, MAP3K13, ECE2, ACVR1, SLC9A1, EFNA1, S100A4, F3, COL1A2, HBP1, WNT2, MET, AQP1, INSIG1, LGR5, KITLG, NR4A1, DGKA, HSP90B1, ING4, CBY1, PKD2, RASL11B, JUND, ADGRE5, SLC44A2, KANK2, CXXC5, SPARC, ARRDC3, CTGF, UACA, MMP14, NDRG2, FBN1, FOS, HTRA2, PSME4, LBH, ID2, SERINC3, PTGIS, PAX6, CHRM4, ATG13, DSTYK, TGFB2, NPPB, PIK3IP1, PI4KA, TMEM231, ADCY7, TGFB1, PLAUR, MFAP4, COL1A1, NFE2L1…
GO:0009966	regulation of signal transduction	20	BP	428	28	12	8.27277e-06	0.195312	RCAN1, HES1, MAP3K13, COL3A1, SESN2, EFNA1, LGR5, DUSP6, DCN, DDIT3, CDKN2B, GJA1, CTGF, CITED2, UACA, MMP14, FBN1, HTRA2, LBH, SERINC3, XBP1, PIK3IP1, PLAUR, COL1A1, FST, SERPINE1, DDIT4, PLAU	GCLM, PRDX1, HMOX1, UCHL1, HMGCR, HSPH1, PDCD5, PRKCA, ABHD6, EDN1, CCND1, FADD	36	18	0.0177411	0.000955688	RCAN1, HES1, CNOT9, HDAC1, IFI6, BCAR3, IL6, DUSP6, DCN, RAP1B, DDIT3, CXCL8, CXCL10, C3, IRF1, CDKN2B, DNAJA1, CITED2, TICAM2, F2RL1, SYNJ2BP, SNW1, RSAD2, ELF1, GRINA, ATF3, PLAUR, IRF3, CCL5, FST, ARL6IP5, TRIM38, EDN1, FAS, C27H8orf4, PLAU	WNT2, KITLG, HMOX1, RASL11B, ARRDC3, CTGF, CYP26B1, LBH, FAM83D, TMEM101, SLC9A3R1, PIK3R1, IGF1R, ABHD6, LIMD1, LFNG, GRK2, CCND1	49	38	0.751172	0.000136231	SOD1, CNOT9, IFI6, GCLM, PRDX1, IL6, GNAI1, UBE2N, RAP1B, PWP1, HMOX1, STRAP, PDE5A, CXCL8, CXCL10, CXCL11, C3, GADD45B, IRF1, FXN, DNAJA1, GADD45G, FYN, EZR, TICAM2, F2RL1, ERH, SYNJ2BP, SNW1, RSAD2, ELF1, HSPH1, HMGB1, GRINA, IL18, ATF3, PDCD5, IRF3, CCL5, C1QBP, PRKCA, HSP90AB1, TRIM38, EDN1, PAK1IP1, FAS, SHOC2, C27H8orf4, FADD	MAP3K13, ECE2, EFNA1, S100A4, F3, WNT2, LGR5, KITLG, CBY1, PKD2, RASL11B, SLC44A2, KANK2, CXXC5, ARRDC3, CTGF, UACA, MMP14, FBN1, HTRA2, LBH, SERINC3, PTGIS, DSTYK, TGFB2, PIK3IP1, TGFB1, PLAUR, COL1A1, TMEM101, ALS2CL, SERPINE1, LFNG, PDGFA, HTRA1, DDIT4, PLAU, IGF2
GO:0023051	regulation of signaling	21	BP	466	30	14	4.66795e-06	0.112273	RCAN1, HES1, MAP3K13, COL3A1, SESN2, EFNA1, LGR5, DUSP6, DCN, DDIT3, FAM109B, CDKN2B, GJA1, CTGF, CITED2, UACA, MMP14, FBN1, HTRA2, LBH, NAPB, SERINC3, XBP1, PIK3IP1, PLAUR, COL1A1, FST, SERPINE1, DDIT4, PLAU	GCLM, PRDX1, HMOX1, UCHL1, HMGCR, HSPH1, TMEM65, PDCD5, PRKCA, ABHD6, EDN1, YWHAG, CCND1, FADD	42	18	0.00286473	0.0024214	RCAN1, SNX4, HES1, CNOT9, HDAC1, IFI6, BCAR3, IL6, DUSP6, DCN, RAP1B, DDIT3, CXCL8, CXCL10, C3, IRF1, PAIP2, CDKN2B, ANXA1, DNAJA1, CITED2, TICAM2, F2RL1, SYNJ2BP, SNW1, RSAD2, ELF1, SNAP25, GRINA, ATF3, PLAUR, IRF3, CCL5, FST, ARL6IP5, TRIM38, EDN1, MVP, ATAD1, FAS, C27H8orf4, PLAU	WNT2, KITLG, HMOX1, RASL11B, ARRDC3, CTGF, CYP26B1, LBH, FAM83D, TMEM101, SLC9A3R1, PIK3R1, IGF1R, ABHD6, LIMD1, LFNG, GRK2, CCND1	55	40	0.666792	0.000173678	SOD1, CNOT9, IFI6, SLC16A1, GCLM, PRDX1, IL6, GNAI1, UBE2N, RAP1B, PWP1, HMOX1, STRAP, PDE5A, CXCL8, CXCL10, CXCL11, C3, GADD45B, IRF1, FXN, ANXA1, DNAJA1, GADD45G, HMGN3, FYN, EZR, TICAM2, F2RL1, ERH, SYNJ2BP, SNW1, RSAD2, ELF1, HSPH1, HMGB1, GRINA, TMEM65, IL18, ATF3, PDCD5, IRF3, CCL5, C1QBP, PRKCA, HSP90AB1, TRIM38, EDN1, PAK1IP1, MVP, ATAD1, FAS, SHOC2, C27H8orf4, FADD	MAP3K13, ECE2, EFNA1, S100A4, F3, WNT2, LGR5, KITLG, CBY1, FAM109B, PKD2, RASL11B, RAB3A, SLC44A2, KANK2, CXXC5, ARRDC3, CTGF, UACA, MMP14, FBN1, HTRA2, LBH, SERINC3, PTGIS, DSTYK, TGFB2, PIK3IP1, TGFB1, PLAUR, COL1A1, TMEM101, ALS2CL, SERPINE1, LFNG, PDGFA, HTRA1, DDIT4, PLAU, IGF2
GO:0032501	multicellular organismal process	22	BP	946	45	28	3.32752e-05	0.0290401	HES1, CLDN1, COL3A1, FN1, EFNA1, COL1A2, SEMA3C, MET, AQP1, INSIG1, LGR5, CSRP2, DUSP6, DCN, BTG1, NR4A1, DDIT3, TPI1, MAFF, ATF4, CNGA1, SPARC, CDKN2B, LOXL2, GJA1, CTGF, CITED2, MMP14, NDRG2, FBN1, HTRA2, LBH, ITGB1, MICAL2, XBP1, CHRNB1, COL1A1, FST, MEF2A, SERPINE1, ZFYVE27, DDIT4, PLAU, SEPT6, SAT1	ID3, GPATCH4, TUFT1, GCLM, PRDX1, EDN2, SPX, FKBP4, METAP1, UCHL1, CXCL5, RAD23B, HMGCR, PTGDR, RHOB, NDRG1, TMEM65, ZPR1, TUBB3, PRKCA, ABHD2, WARS, EDN1, TUBB2B, YWHAG, CCND1, FADD, NSDHL	81	28	6.86713e-05	0.00612785	SNX4, HES1, CLDN1, TRA2B, CCDC39, HDAC1, DRAM2, ACADM, NASP, IL6, SEPT7, CALD1, PRSS2, DUSP6, LUM, DCN, BTG1, RND1, DDIT3, MED21, SPX, TPI1, MAFF, ATF4, EIF4E, CNGA1, CXCL8, CXCL5, CXCL10, PLAC8, JUNB, IRF1, SBNO2, PAIP2, ERAP2, CDKN2B, ANXA1, TDRD7, DNAJA1, CITED2, TICAM2, F2RL1, PAPD4, SYNJ2BP, SNW1, B2M, PEX13, RSAD2, ELF1, ZMYM5, SNAP25, CD40, RNF114, EXT1, RIPK2, CASP4, ISG15, ATF3, FGF2, CF…	ID3, EDN2, WNT2, AQP1, KITLG, ARRDC3, CTGF, FOS, CYP26B1, LBH, RHOB, ID2, FAM83D, HSF1, NDRG1, SCN4B, TPP1, NPPB, SLC9A3R1, PIK3R1, ABHD2, LIMD1, CCNF, MARF1, LFNG, GRK2, CCND1, GDI1	116	74	0.517774	2.12817e-06	SOD1, CHMP2B, CLDN1, TRA2B, CCDC39, MLF1, P2RY1, PSMG1, HSPD1, AAMP, GPATCH4, TPM3, TUFT1, DRAM2, GCLM, ACADM, NASP, PRDX1, IL6, SEPT7, HERPUD2, PRSS2, C5H12orf29, TWF1, LLPH, MED21, SPX, STRAP, ETV6, FKBP4, PDE5A, EIF4E, CXCL8, CXCL5, CXCL10, PLAC8, JUNB, GADD45B, IRF1, PPP2CA, HSPA9, FXN, ANXA1, TDRD7, DNAJA1, GADD45G, RAD23B, FYN, EZR, TICAM2, F2RL1, PAPD4, PRMT5, THBS1, PTGDR, TPM1, ERH, SYNJ…	ECE2, ACVR1, FN1, EFNA1, F3, NCDN, COL1A2, C1GALT1, SEMA3C, WNT2, MET, AQP1, MTURN, INSIG1, LGR5, CSRP2, KITLG, NR4A1, SMARCD1, CBY1, PKD2, SPP1, RAB3A, RFX2, SPARC, ARRDC3, NFIB, CTGF, MMP14, NDRG2, FBN1, FOS, HTRA2, ACTG2, PSME4, LBH, ID2, PTGIS, SCN4B, MICAL2, STIM1, PAX6, TGFB2, NPPB, VWA1, TMEM231, MAF, MMP2, TGFB1, GYS1, MYH10, MFAP4, COL1A1, NFE2L1, FBXL20, MEF2A, SYNGR3, CCNF, MARF1, GTF2…
GO:0044707	single-multicellular organism process	23	BP	873	43	25	3.21418e-05	0.0643115	HES1, CLDN1, COL3A1, FN1, EFNA1, COL1A2, SEMA3C, MET, AQP1, INSIG1, LGR5, CSRP2, DUSP6, DCN, BTG1, NR4A1, DDIT3, TPI1, MAFF, ATF4, SPARC, CDKN2B, LOXL2, GJA1, CTGF, CITED2, MMP14, NDRG2, FBN1, HTRA2, LBH, ITGB1, MICAL2, XBP1, CHRNB1, COL1A1, FST, MEF2A, SERPINE1, ZFYVE27, DDIT4, PLAU, SAT1	ID3, GPATCH4, TUFT1, PRDX1, EDN2, SPX, FKBP4, METAP1, UCHL1, CXCL5, HMGCR, PTGDR, RHOB, NDRG1, TMEM65, ZPR1, TUBB3, PRKCA, WARS, EDN1, TUBB2B, YWHAG, CCND1, FADD, NSDHL	77	25	5.47342e-05	0.0173497	SNX4, HES1, CLDN1, TRA2B, CCDC39, HDAC1, DRAM2, ACADM, NASP, IL6, SEPT7, PRSS2, DUSP6, LUM, DCN, BTG1, RND1, DDIT3, MED21, SPX, TPI1, MAFF, ATF4, EIF4E, CXCL8, CXCL5, CXCL10, PLAC8, JUNB, IRF1, SBNO2, PAIP2, CDKN2B, ANXA1, TDRD7, CITED2, TICAM2, F2RL1, PAPD4, SYNJ2BP, SNW1, B2M, PEX13, RSAD2, ELF1, ZMYM5, SNAP25, CD40, RNF114, EXT1, RIPK2, CASP4, ISG15, ATF3, FGF2, CFDP1, ZFP36, IRF3, CNP, FST, P…	ID3, EDN2, WNT2, AQP1, KITLG, ARRDC3, CTGF, FOS, CYP26B1, LBH, RHOB, ID2, FAM83D, HSF1, NDRG1, SCN4B, TPP1, SLC9A3R1, PIK3R1, LIMD1, CCNF, LFNG, GRK2, CCND1, GDI1	109	70	0.485226	3.32588e-06	SOD1, CLDN1, TRA2B, CCDC39, MLF1, P2RY1, PSMG1, HSPD1, AAMP, GPATCH4, TUFT1, DRAM2, ACADM, NASP, PRDX1, IL6, SEPT7, PRSS2, C5H12orf29, TWF1, LLPH, MED21, SPX, STRAP, ETV6, FKBP4, PDE5A, EIF4E, CXCL8, CXCL5, CXCL10, PLAC8, JUNB, GADD45B, IRF1, PPP2CA, HSPA9, FXN, ANXA1, TDRD7, GADD45G, FYN, EZR, TICAM2, F2RL1, PAPD4, PRMT5, THBS1, PTGDR, ERH, SYNJ2BP, SNW1, B2M, PDCL3, PEX13, RSAD2, ELF1, HMGB1, Z…	ECE2, ACVR1, FN1, EFNA1, F3, NCDN, COL1A2, C1GALT1, SEMA3C, WNT2, MET, AQP1, MTURN, INSIG1, LGR5, CSRP2, KITLG, NR4A1, SMARCD1, CBY1, PKD2, SPP1, RAB3A, SPARC, ARRDC3, NFIB, CTGF, MMP14, NDRG2, FBN1, FOS, HTRA2, ACTG2, PSME4, LBH, ID2, PTGIS, SCN4B, MICAL2, STIM1, PAX6, TGFB2, VWA1, TMEM231, MAF, MMP2, TGFB1, GYS1, MYH10, MFAP4, COL1A1, NFE2L1, FBXL20, MEF2A, SYNGR3, CCNF, GTF2I, SERPINE1, LFNG, …
GO:0001525	angiogenesis	24	BP	78	11	4	6.15831e-06	0.0799545	FN1, EFNA1, AQP1, DCN, BTG1, SPARC, LOXL2, CTGF, XBP1, SERPINE1, SAT1	RHOB, PRKCA, WARS, EDN1	9	3	0.0315399	0.17139	DCN, BTG1, CXCL8, SYNJ2BP, FGF2, WARS, EDN1, PGK1, SAT1	AQP1, CTGF, RHOB	11	13	0.349519	6.62078e-05	AAMP, CXCL8, THBS1, SYNJ2BP, PDCL3, IL18, FGF2, PRKCA, WARS, EDN1, SAT1	FN1, EFNA1, F3, C1GALT1, AQP1, SPARC, CTGF, PTGIS, MMP2, GTF2I, SERPINE1, E2F8, VEGFB
GO:0048514	blood vessel morphogenesis	25	BP	92	12	4	5.17371e-06	0.12567	FN1, EFNA1, AQP1, DCN, BTG1, SPARC, LOXL2, GJA1, CTGF, XBP1, SERPINE1, SAT1	RHOB, PRKCA, WARS, EDN1	10	3	0.0348334	0.237989	DCN, BTG1, CXCL8, JUNB, SYNJ2BP, FGF2, WARS, EDN1, PGK1, SAT1	AQP1, CTGF, RHOB	12	15	0.44498	2.3298e-05	AAMP, CXCL8, JUNB, THBS1, SYNJ2BP, PDCL3, IL18, FGF2, PRKCA, WARS, EDN1, SAT1	FN1, EFNA1, F3, C1GALT1, AQP1, PKD2, SPARC, CTGF, PTGIS, TGFB2, MMP2, GTF2I, SERPINE1, E2F8, VEGFB
GO:0071363	cellular response to growth factor stimulus	26	BP	83	10	2	7.55136e-05	0.531072	COL1A2, DUSP6, DCN, SPARC, CDKN2B, CTGF, FBN1, HTRA2, ZFYVE27, DDIT4	ZPR1, PDCD5	10	4	0.0196127	0.0671649	IL6, DUSP6, DCN, USP15, CXCL8, CDKN2B, SNW1, FGF2, ZFP36, CCL5	WNT2, RASL11B, CTGF, FOS	11	15	0.448353	7.54163e-06	IL6, USP15, STRAP, CXCL8, FYN, SNW1, ZPR1, FGF2, PDCD5, CCL5, HSP90AB1	ACVR1, COL1A2, WNT2, RASL11B, SPARC, CTGF, FBN1, FOS, HTRA2, DSTYK, TGFB2, TGFB1, ZFYVE27, HTRA1, DDIT4
GO:0007155	cell adhesion	27	BP	178	17	4	9.56197e-06	0.56421	ITGB5, CLDN1, FN1, COL4A4, COL4A3, EFNA1, ADGRE5, TGFBI, COL12A1, CTGF, FBN1, ITGB1, CD44, XBP1, COL1A1, SERPINE1, PLAU	METAP1, RHOB, PRKCA, FADD	17	5	0.0293747	0.24391	CD47, CLDN1, IL6, SMAGP, RND1, OLR1, CXCL8, ICAM1, IRF1, ANXA1, TMEM8B, ELMO2, CD44, CFDP1, CCL5, LGALS3BP, PLAU	KITLG, CTGF, CYP26B1, RHOB, PIK3R1	19	24	0.838254	6.8211e-06	CD47, CLDN1, IL6, PDE5A, CXCL8, ICAM1, IRF1, ANXA1, TMEM8B, EZR, THBS1, HMGB1, ELMO2, IL18, CCL5, C1QBP, LGALS3BP, PRKCA, FADD	ITGB5, FN1, COL4A4, COL4A3, NECTIN4, EFNA1, KITLG, SPP1, ADGRE5, TGFBI, COL12A1, CTGF, FBN1, CERCAM, KIAA1462, NCAM1, TGFB2, TGFB1, MYH10, MFAP4, COL1A1, SERPINE1, PLAU, IGF2
GO:0022610	biological adhesion	28	BP	179	17	4	1.01866e-05	0.56796	ITGB5, CLDN1, FN1, COL4A4, COL4A3, EFNA1, ADGRE5, TGFBI, COL12A1, CTGF, FBN1, ITGB1, CD44, XBP1, COL1A1, SERPINE1, PLAU	METAP1, RHOB, PRKCA, FADD	17	5	0.0307045	0.247223	CD47, CLDN1, IL6, SMAGP, RND1, OLR1, CXCL8, ICAM1, IRF1, ANXA1, TMEM8B, ELMO2, CD44, CFDP1, CCL5, LGALS3BP, PLAU	KITLG, CTGF, CYP26B1, RHOB, PIK3R1	19	24	0.843819	7.39563e-06	CD47, CLDN1, IL6, PDE5A, CXCL8, ICAM1, IRF1, ANXA1, TMEM8B, EZR, THBS1, HMGB1, ELMO2, IL18, CCL5, C1QBP, LGALS3BP, PRKCA, FADD	ITGB5, FN1, COL4A4, COL4A3, NECTIN4, EFNA1, KITLG, SPP1, ADGRE5, TGFBI, COL12A1, CTGF, FBN1, CERCAM, KIAA1462, NCAM1, TGFB2, TGFB1, MYH10, MFAP4, COL1A1, SERPINE1, PLAU, IGF2
GO:0009888	tissue development	29	BP	252	20	6	1.12602e-05	0.440945	UPK1B, EFNA1, SEMA3C, AQP1, LGR5, DUSP6, BTG1, NR4A1, MAFF, LOXL2, GJA1, CTGF, MMP14, LBH, MICAL2, EHF, XBP1, COL1A1, FST, MEF2A	ID3, TUFT1, RHOB, EDN1, CCND1, NSDHL	20	15	0.0891395	4.89677e-05	ACADM, IL6, DUSP6, BTG1, RAP1B, MAFF, CXCL10, JUNB, TDRD7, EXT1, ISG15, ATF3, FGF2, ZFP36, FST, EDN1, SBDS, CASP3, PGK1, YIPF6	ID3, WNT2, AQP1, KITLG, ARRDC3, CTGF, FOS, CYP26B1, LBH, RHOB, ID2, FAM83D, SLC9A3R1, LFNG, CCND1	20	36	0.99085	1.08053e-09	SOD1, TUFT1, ACADM, IL6, RAP1B, STRAP, CXCL10, JUNB, PPP2CA, TDRD7, EZR, SRSF6, LIN7C, ISG15, ATF3, FGF2, EDN1, SBDS, CASP3, NSDHL	ACVR1, EFNA1, C1GALT1, SEMA3C, WNT2, AQP1, LGR5, KITLG, NR4A1, CBY1, PKD2, SPP1, ARRDC3, NFIB, CTGF, MMP14, FOS, ACTG2, LBH, ID2, PTGIS, MICAL2, STIM1, PAX6, EHF, TGFB2, TMEM231, MAF, TGFB1, MYH10, COL1A1, MEF2A, LFNG, ACTA2, ARID5B, E2F8
GO:0048731	system development	30	BP	592	36	19	1.41239e-06	0.0386918	HES1, CLDN1, COL3A1, FN1, EFNA1, COL1A2, SEMA3C, AQP1, INSIG1, LGR5, DUSP6, DCN, BTG1, NR4A1, DDIT3, MAFF, SPARC, CDKN2B, LOXL2, GJA1, CTGF, CITED2, MMP14, NDRG2, FBN1, HTRA2, LBH, MICAL2, XBP1, COL1A1, FST, MEF2A, SERPINE1, ZFYVE27, DDIT4, SAT1	ID3, GPATCH4, TUFT1, EDN2, FKBP4, UCHL1, RHOB, NDRG1, TMEM65, ZPR1, TUBB3, PRKCA, WARS, EDN1, TUBB2B, YWHAG, CCND1, FADD, NSDHL	46	22	0.0237582	0.0010756	HES1, CLDN1, TRA2B, ACADM, IL6, DUSP6, DCN, BTG1, RND1, DDIT3, MAFF, EIF4E, CXCL8, JUNB, IRF1, CDKN2B, ANXA1, TDRD7, CITED2, F2RL1, PAPD4, SYNJ2BP, SNW1, B2M, PEX13, RSAD2, SNAP25, EXT1, ISG15, ATF3, FGF2, ZFP36, CNP, FST, PPP2R3C, WARS, AZI2, EDN1, SBDS, FAS, CASP3, LSM1, C27H8orf4, PGK1, YIPF6, SAT1	ID3, EDN2, WNT2, AQP1, KITLG, ARRDC3, CTGF, FOS, CYP26B1, LBH, RHOB, ID2, FAM83D, HSF1, NDRG1, TPP1, SLC9A3R1, PIK3R1, CCNF, LFNG, CCND1, GDI1	64	60	0.900064	3.0143e-09	SOD1, CLDN1, TRA2B, MLF1, PSMG1, AAMP, GPATCH4, TUFT1, ACADM, IL6, C5H12orf29, LLPH, STRAP, ETV6, FKBP4, EIF4E, CXCL8, JUNB, IRF1, PPP2CA, HSPA9, ANXA1, TDRD7, FYN, F2RL1, PAPD4, THBS1, SYNJ2BP, SNW1, B2M, PDCL3, PEX13, RSAD2, HMGB1, EIF6, SRSF6, TMEM65, IL18, ZPR1, UCHL5, ISG15, ATF3, FGF2, EID2, YWHAE, CNP, PRKCA, SMN2, PPP2R3C, WARS, DBNL, AZI2, RNF8, EDN1, TUBB2B, SBDS, FAS, CASP3, LSM1, C27H…	ECE2, ACVR1, FN1, EFNA1, F3, NCDN, COL1A2, C1GALT1, SEMA3C, WNT2, AQP1, INSIG1, LGR5, KITLG, NR4A1, SMARCD1, CBY1, PKD2, SPP1, RAB3A, SPARC, ARRDC3, NFIB, CTGF, MMP14, NDRG2, FBN1, FOS, HTRA2, ACTG2, LBH, ID2, PTGIS, MICAL2, STIM1, PAX6, TGFB2, TMEM231, MAF, MMP2, TGFB1, GYS1, MYH10, COL1A1, NFE2L1, MEF2A, SYNGR3, CCNF, GTF2I, SERPINE1, LFNG, PDGFA, ACTA2, ZFYVE27, HTRA1, ARID5B, DDIT4, E2F8, VEG…
GO:0048513	animal organ development	31	BP	410	28	11	3.06877e-06	0.244699	HES1, CLDN1, COL3A1, EFNA1, COL1A2, SEMA3C, AQP1, INSIG1, LGR5, DUSP6, NR4A1, MAFF, SPARC, CDKN2B, LOXL2, GJA1, CTGF, CITED2, MMP14, FBN1, HTRA2, LBH, MICAL2, XBP1, COL1A1, FST, MEF2A, DDIT4	ID3, GPATCH4, TUFT1, EDN2, TMEM65, ZPR1, PRKCA, EDN1, CCND1, FADD, NSDHL	33	18	0.0335765	0.000479573	HES1, CLDN1, TRA2B, ACADM, IL6, DUSP6, MAFF, CXCL8, JUNB, IRF1, CDKN2B, ANXA1, TDRD7, CITED2, F2RL1, PAPD4, B2M, PEX13, RSAD2, EXT1, ISG15, ATF3, FGF2, ZFP36, CNP, FST, PPP2R3C, AZI2, EDN1, SBDS, FAS, CASP3, C27H8orf4	ID3, EDN2, WNT2, AQP1, KITLG, ARRDC3, CTGF, FOS, CYP26B1, LBH, ID2, FAM83D, HSF1, SLC9A3R1, PIK3R1, CCNF, LFNG, CCND1	47	49	0.729754	4.90856e-10	SOD1, CLDN1, TRA2B, MLF1, PSMG1, GPATCH4, TUFT1, ACADM, IL6, C5H12orf29, STRAP, ETV6, CXCL8, JUNB, IRF1, PPP2CA, HSPA9, ANXA1, TDRD7, FYN, F2RL1, PAPD4, B2M, PEX13, RSAD2, HMGB1, EIF6, SRSF6, TMEM65, ZPR1, UCHL5, ISG15, ATF3, FGF2, EID2, YWHAE, CNP, PRKCA, PPP2R3C, AZI2, EDN1, SBDS, FAS, CASP3, C27H8orf4, FADD, NSDHL	ECE2, ACVR1, EFNA1, COL1A2, C1GALT1, SEMA3C, WNT2, AQP1, INSIG1, LGR5, KITLG, NR4A1, CBY1, PKD2, SPP1, RAB3A, SPARC, ARRDC3, NFIB, CTGF, MMP14, FBN1, FOS, HTRA2, ACTG2, LBH, ID2, PTGIS, MICAL2, STIM1, PAX6, TGFB2, TMEM231, MAF, TGFB1, GYS1, MYH10, COL1A1, NFE2L1, MEF2A, SYNGR3, CCNF, LFNG, PDGFA, ACTA2, HTRA1, ARID5B, DDIT4, E2F8
GO:0007167	enzyme linked receptor protein signaling pathway	32	BP	116	12	1	7.12812e-05	0.92182	EFNA1, COL1A2, MET, DUSP6, DCN, CDKN2B, CTGF, FBN1, PLAUR, FST, ZFYVE27, DDIT4	PLAT	8	7	0.374339	0.00609644	DUSP6, DCN, USP15, CDKN2B, SNW1, FGF2, PLAUR, FST	RASL11B, CTGF, FOS, NPPB, SLC9A3R1, PIK3R1, IGF1R	6	21	0.997556	1.1418e-07	USP15, STRAP, FYN, SNW1, FGF2, HSP90AB1	TNK2, ACVR1, EFNA1, F3, COL1A2, MET, RASL11B, CTGF, FBN1, FOS, DSTYK, TGFB2, NPPB, TGFB1, PLAUR, PDGFA, ZFYVE27, HTRA1, DDIT4, VEGFB, IGF2
GO:0009887	animal organ morphogenesis	33	BP	114	12	2	1.92455e-05	0.645287	EFNA1, COL1A2, SEMA3C, AQP1, INSIG1, GJA1, CTGF, CITED2, FBN1, MICAL2, XBP1, COL1A1	ID3, EDN1	5	7	0.747396	0.00346845	IL6, TDRD7, CITED2, FGF2, EDN1	ID3, WNT2, AQP1, CTGF, CYP26B1, ID2, SLC9A3R1	6	19	0.991811	3.80629e-07	SOD1, IL6, TDRD7, UCHL5, FGF2, EDN1	EFNA1, COL1A2, SEMA3C, WNT2, AQP1, INSIG1, PKD2, NFIB, CTGF, FBN1, ACTG2, ID2, MICAL2, STIM1, PAX6, TGFB2, TGFB1, COL1A1, ACTA2
GO:0007275	multicellular organism development	34	BP	695	38	20	9.84486e-06	0.0902838	HES1, CLDN1, COL3A1, FN1, EFNA1, COL1A2, SEMA3C, AQP1, INSIG1, LGR5, CSRP2, DUSP6, DCN, BTG1, NR4A1, DDIT3, TPI1, MAFF, SPARC, CDKN2B, LOXL2, GJA1, CTGF, CITED2, MMP14, NDRG2, FBN1, HTRA2, LBH, MICAL2, XBP1, COL1A1, FST, MEF2A, SERPINE1, ZFYVE27, DDIT4, SAT1	ID3, GPATCH4, TUFT1, EDN2, FKBP4, UCHL1, PTGDR, RHOB, NDRG1, TMEM65, ZPR1, TUBB3, PRKCA, WARS, EDN1, TUBB2B, YWHAG, CCND1, FADD, NSDHL	56	22	0.00645961	0.00864602	HES1, CLDN1, TRA2B, CCDC39, ACADM, NASP, IL6, SEPT7, DUSP6, DCN, BTG1, RND1, DDIT3, MED21, TPI1, MAFF, EIF4E, CXCL8, CXCL10, JUNB, IRF1, CDKN2B, ANXA1, TDRD7, CITED2, F2RL1, PAPD4, SYNJ2BP, SNW1, B2M, PEX13, RSAD2, ZMYM5, SNAP25, CD40, RNF114, EXT1, ISG15, ATF3, FGF2, CFDP1, ZFP36, CNP, FST, PPP2R3C, WARS, AZI2, EDN1, SBDS, FAS, CASP3, LSM1, C27H8orf4, PGK1, YIPF6, SAT1	ID3, EDN2, WNT2, AQP1, KITLG, ARRDC3, CTGF, FOS, CYP26B1, LBH, RHOB, ID2, FAM83D, HSF1, NDRG1, TPP1, SLC9A3R1, PIK3R1, CCNF, LFNG, CCND1, GDI1	80	63	0.790295	9.64538e-08	SOD1, CLDN1, TRA2B, CCDC39, MLF1, PSMG1, AAMP, GPATCH4, TUFT1, ACADM, NASP, IL6, SEPT7, C5H12orf29, LLPH, MED21, STRAP, ETV6, FKBP4, EIF4E, CXCL8, CXCL10, JUNB, GADD45B, IRF1, PPP2CA, HSPA9, FXN, ANXA1, TDRD7, GADD45G, FYN, F2RL1, PAPD4, THBS1, PTGDR, SYNJ2BP, SNW1, B2M, PDCL3, PEX13, RSAD2, HMGB1, ZMYM5, EIF6, SRSF6, CD40, RNF114, TMEM65, IL18, ZPR1, UCHL5, ISG15, ATF3, FGF2, EID2, SRSF1, YWHAE,…	ECE2, ACVR1, FN1, EFNA1, F3, NCDN, COL1A2, C1GALT1, SEMA3C, WNT2, AQP1, MTURN, INSIG1, LGR5, CSRP2, KITLG, NR4A1, SMARCD1, CBY1, PKD2, SPP1, RAB3A, SPARC, ARRDC3, NFIB, CTGF, MMP14, NDRG2, FBN1, FOS, HTRA2, ACTG2, PSME4, LBH, ID2, PTGIS, MICAL2, STIM1, PAX6, TGFB2, TMEM231, MAF, MMP2, TGFB1, GYS1, MYH10, COL1A1, NFE2L1, MEF2A, SYNGR3, CCNF, GTF2I, SERPINE1, LFNG, PDGFA, ACTA2, ZFYVE27, HTRA1, ARI…
GO:0048856	anatomical structure development	35	BP	798	44	23	1.27424e-06	0.0748513	UPK1B, HES1, CLDN1, COL3A1, FN1, EFNA1, CDC42SE1, COL1A2, SEMA3C, AQP1, INSIG1, LGR5, CSRP2, DUSP6, DCN, BTG1, NR4A1, DDIT3, TPI1, MAFF, MYOZ2, SPARC, CDKN2B, LOXL2, GJA1, CTGF, CITED2, MMP14, NDRG2, FBN1, HTRA2, LBH, MICAL2, EHF, XBP1, CHRNB1, COL1A1, FST, MEF2A, SERPINE1, ZFYVE27, DDIT4, CSNK1B, SAT1	ID3, GPATCH4, TUFT1, EDN2, FKBP4, UCHL1, PTGDR, RHOB, FITM2, NDRG1, TMEM65, ZPR1, TUBB3, PRKCA, ABHD2, WARS, EDN1, TUBB2B, YWHAG, CDC42EP2, CCND1, FADD, NSDHL	61	26	0.0148316	0.00271236	HES1, CLDN1, TRA2B, CCDC39, STRIP1, ACADM, NASP, IL6, SEPT7, DUSP6, DCN, BTG1, RND1, RAP1B, DDIT3, MED21, TPI1, MAFF, EIF4E, CXCL8, CXCL10, JUNB, IRF1, SNX2, CDKN2B, ANXA1, TDRD7, CITED2, F2RL1, PAPD4, SYNJ2BP, SNW1, B2M, PEX13, RSAD2, ZMYM5, SNAP25, CD40, RNF114, EXT1, CASP4, ISG15, ATF3, FGF2, CFDP1, ZFP36, CNP, FST, PPP2R3C, WARS, AZI2, EDN1, SBDS, FAS, CASP3, LSM1, C27H8orf4, CDC42EP2, PGK1, …	ID3, EDN2, WNT2, AQP1, KITLG, ARRDC3, CTGF, FOS, CYP26B1, LBH, RHOB, ID2, FAM83D, FITM2, HSF1, NDRG1, TPP1, SLC9A3R1, PIK3R1, ABHD2, LIMD1, CCNF, MARF1, LFNG, CCND1, GDI1	88	68	0.922168	3.64393e-07	SOD1, CLDN1, TRA2B, CCDC39, MLF1, PSMG1, AAMP, GPATCH4, TUFT1, STRIP1, ACADM, NASP, IL6, SEPT7, C5H12orf29, RAP1B, LLPH, MED21, STRAP, ETV6, FKBP4, PDE5A, EIF4E, CXCL8, CXCL10, JUNB, GADD45B, IRF1, PPP2CA, HSPA9, CSNK1A1, FXN, ANXA1, TDRD7, GADD45G, FYN, EZR, F2RL1, PAPD4, THBS1, PTGDR, SYNJ2BP, SNW1, B2M, PDCL3, PEX13, RSAD2, HMGB1, ZMYM5, EIF6, SRSF6, CD40, RNF114, TMEM65, CASP4, IL18, ZPR1, LI…	ECE2, ACVR1, FN1, EFNA1, F3, NCDN, COL1A2, C1GALT1, SEMA3C, WNT2, AQP1, MTURN, INSIG1, LGR5, CSRP2, KITLG, NR4A1, SMARCD1, CBY1, MYOZ2, PKD2, SPP1, RAB3A, RFX2, SPARC, ARRDC3, NFIB, CTGF, MMP14, NDRG2, FBN1, FOS, HTRA2, ACTG2, PSME4, LBH, ID2, PTGIS, MICAL2, STIM1, PAX6, EHF, TGFB2, TMEM231, MAF, MMP2, TGFB1, GYS1, MYH10, COL1A1, NFE2L1, MEF2A, SYNGR3, CCNF, MARF1, GTF2I, SERPINE1, LFNG, PDGFA, A…
GO:0032502	developmental process	36	BP	886	45	25	9.75169e-06	0.0794848	UPK1B, HES1, CLDN1, COL3A1, FN1, EFNA1, CDC42SE1, COL1A2, SEMA3C, AQP1, INSIG1, LGR5, CSRP2, DUSP6, DCN, BTG1, NR4A1, DDIT3, TPI1, MAFF, MYOZ2, SPARC, CDKN2B, LOXL2, GJA1, CTGF, CITED2, MMP14, NDRG2, FBN1, HTRA2, LBH, MICAL2, EHF, XBP1, CHRNB1, COL1A1, FST, MEF2A, SERPINE1, ZFYVE27, DDIT4, SEPT6, CSNK1B, SAT1	ID3, GPATCH4, TUFT1, JUN, EDN2, FKBP4, UCHL1, PPP2R2B, PTGDR, RHOB, FITM2, NDRG1, TMEM65, ZPR1, TUBB3, PRKCA, ABHD2, WARS, EDN1, TUBB2B, YWHAG, CDC42EP2, CCND1, FADD, NSDHL	65	27	0.0288958	0.00594839	HES1, CLDN1, TRA2B, CCDC39, STRIP1, ACADM, NASP, IL6, SEPT7, DUSP6, DCN, BTG1, RND1, RAP1B, DDIT3, MED21, TPI1, MAFF, EIF4E, CXCL8, CXCL10, PLAC8, JUNB, IRF1, SNX2, SBNO2, CDKN2B, ANXA1, TDRD7, CITED2, F2RL1, PAPD4, SYNJ2BP, SNW1, B2M, PEX13, RSAD2, ELF1, ZMYM5, SNAP25, CD40, RNF114, EXT1, CASP4, ISG15, ATF3, FGF2, CFDP1, ZFP36, CNP, FST, PPP2R3C, WARS, AZI2, PSMB8, EDN1, SBDS, FAS, CASP3, LSM1, …	ID3, EDN2, WNT2, AQP1, KITLG, ARRDC3, CTGF, FOS, CYP26B1, LBH, RHOB, ID2, MEDAG, FAM83D, FITM2, HSF1, NDRG1, TPP1, SLC9A3R1, PIK3R1, ABHD2, LIMD1, CCNF, MARF1, LFNG, CCND1, GDI1	100	72	0.895162	1.41664e-06	SOD1, CLDN1, TRA2B, CCDC39, MLF1, PSMG1, AAMP, NUDC, GPATCH4, TUFT1, STRIP1, ACADM, JUN, NASP, IL6, SEPT7, C5H12orf29, RAP1B, LLPH, PWP1, MED21, STRAP, ETV6, FKBP4, PDE5A, EIF4E, CXCL8, CXCL10, PLAC8, JUNB, GADD45B, IRF1, PPP2CA, HSPA9, CSNK1A1, FXN, ANXA1, TDRD7, GADD45G, FYN, EZR, F2RL1, PAPD4, THBS1, PTGDR, ERH, SYNJ2BP, SNW1, B2M, PDCL3, PEX13, RSAD2, ELF1, HMGB1, ZMYM5, EIF6, SRSF6, CD40, RN…	TNK2, ECE2, ACVR1, FN1, EFNA1, F3, NCDN, COL1A2, C1GALT1, SEMA3C, WNT2, AQP1, MTURN, INSIG1, LGR5, CSRP2, KITLG, NR4A1, SMARCD1, CBY1, MYOZ2, PKD2, SPP1, JUND, RAB3A, RFX2, SPARC, ARRDC3, NFIB, CTGF, MMP14, NDRG2, FBN1, FOS, HTRA2, ACTG2, PSME4, LBH, ID2, MEDAG, PTGIS, MICAL2, STIM1, PAX6, EHF, TGFB2, TMEM231, MAF, MMP2, TGFB1, GYS1, MYH10, COL1A1, NFE2L1, MEF2A, SYNGR3, CCNF, MARF1, GTF2I, SERPI…
GO:0044767	single-organism developmental process	37	BP	871	45	24	5.77369e-06	0.104105	UPK1B, HES1, CLDN1, COL3A1, FN1, EFNA1, CDC42SE1, COL1A2, SEMA3C, AQP1, INSIG1, LGR5, CSRP2, DUSP6, DCN, BTG1, NR4A1, DDIT3, TPI1, MAFF, MYOZ2, SPARC, CDKN2B, LOXL2, GJA1, CTGF, CITED2, MMP14, NDRG2, FBN1, HTRA2, LBH, MICAL2, EHF, XBP1, CHRNB1, COL1A1, FST, MEF2A, SERPINE1, ZFYVE27, DDIT4, SEPT6, CSNK1B, SAT1	ID3, GPATCH4, TUFT1, JUN, EDN2, FKBP4, UCHL1, PTGDR, RHOB, FITM2, NDRG1, TMEM65, ZPR1, TUBB3, PRKCA, ABHD2, WARS, EDN1, TUBB2B, YWHAG, CDC42EP2, CCND1, FADD, NSDHL	65	27	0.0199325	0.00457918	HES1, CLDN1, TRA2B, CCDC39, STRIP1, ACADM, NASP, IL6, SEPT7, DUSP6, DCN, BTG1, RND1, RAP1B, DDIT3, MED21, TPI1, MAFF, EIF4E, CXCL8, CXCL10, PLAC8, JUNB, IRF1, SNX2, SBNO2, CDKN2B, ANXA1, TDRD7, CITED2, F2RL1, PAPD4, SYNJ2BP, SNW1, B2M, PEX13, RSAD2, ELF1, ZMYM5, SNAP25, CD40, RNF114, EXT1, CASP4, ISG15, ATF3, FGF2, CFDP1, ZFP36, CNP, FST, PPP2R3C, WARS, AZI2, PSMB8, EDN1, SBDS, FAS, CASP3, LSM1, …	ID3, EDN2, WNT2, AQP1, KITLG, ARRDC3, CTGF, FOS, CYP26B1, LBH, RHOB, ID2, MEDAG, FAM83D, FITM2, HSF1, NDRG1, TPP1, SLC9A3R1, PIK3R1, ABHD2, LIMD1, CCNF, MARF1, LFNG, CCND1, GDI1	99	72	0.873002	4.65533e-07	SOD1, CLDN1, TRA2B, CCDC39, MLF1, PSMG1, AAMP, GPATCH4, TUFT1, STRIP1, ACADM, JUN, NASP, IL6, SEPT7, C5H12orf29, RAP1B, LLPH, PWP1, MED21, STRAP, ETV6, FKBP4, PDE5A, EIF4E, CXCL8, CXCL10, PLAC8, JUNB, GADD45B, IRF1, PPP2CA, HSPA9, CSNK1A1, FXN, ANXA1, TDRD7, GADD45G, FYN, EZR, F2RL1, PAPD4, THBS1, PTGDR, ERH, SYNJ2BP, SNW1, B2M, PDCL3, PEX13, RSAD2, ELF1, HMGB1, ZMYM5, EIF6, SRSF6, CD40, RNF114, …	TNK2, ECE2, ACVR1, FN1, EFNA1, F3, NCDN, COL1A2, C1GALT1, SEMA3C, WNT2, AQP1, MTURN, INSIG1, LGR5, CSRP2, KITLG, NR4A1, SMARCD1, CBY1, MYOZ2, PKD2, SPP1, JUND, RAB3A, RFX2, SPARC, ARRDC3, NFIB, CTGF, MMP14, NDRG2, FBN1, FOS, HTRA2, ACTG2, PSME4, LBH, ID2, MEDAG, PTGIS, MICAL2, STIM1, PAX6, EHF, TGFB2, TMEM231, MAF, MMP2, TGFB1, GYS1, MYH10, COL1A1, NFE2L1, MEF2A, SYNGR3, CCNF, MARF1, GTF2I, SERPI…
GO:0007165	signal transduction	38	BP	792	48	25	5.41051e-09	0.017542	RCAN1, UPK1B, ITGB5, HES1, MAP3K13, COL3A1, SESN2, EFNA1, CDC42SE1, COL1A2, HBP1, MET, INSIG1, LGR5, DUSP6, DCN, NR4A1, DDIT3, ATF4, ADGRE5, SPARC, CDKN2B, BNIP3L, GJA1, CTGF, CITED2, UACA, MMP14, NDRG2, FBN1, HTRA2, LBH, MED4, ITGB1, SERINC3, XBP1, PIK3IP1, PLAUR, CHRNB1, COL1A1, FST, MEF2A, SERPINE1, ZFYVE27, BNIP3, DDIT4, PLAU, CSNK1B	WDR12, GCLM, JUN, PRDX1, EDN2, HMOX1, DDX47, UCHL1, CXCL5, GNA14, HMGCR, PTGDR, RHOB, HSPH1, LIMK2, PDCD5, PRKCA, ABHD2, ABHD6, EDN1, PLAT, CDC42EP2, CCND1, FADD, NSDHL	60	29	0.0155753	0.000151787	RCAN1, IFNAR2, HES1, NMI, CXCR4, CNOT9, HDAC1, IFI6, IL22RA1, BCAR3, GNG5, IL6, DUSP6, DCN, RND1, RAP1B, USP15, DDIT3, ATF4, TIFA, CXCL8, CXCL5, GRO1, CXCL10, C3, IRF1, ERAP2, CDKN2B, ANXA1, GNA14, BNIP3L, DNAJA1, CITED2, TICAM2, F2RL1, SYNJ2BP, SNW1, RSAD2, ELF1, MASTL, CD40, GRINA, RIPK2, MAD2L2, ATF3, FGF2, ZFP36, PLAUR, IRF3, CCL5, FST, AZI2, ARL6IP5, TRIM38, EDN1, FAS, BNIP3, C27H8orf4, PLAU…	EDN2, WNT2, KITLG, HMOX1, RASL11B, ARRDC3, CTGF, FOS, CYP26B1, LBH, RHOB, FAM83D, HSF1, NPPB, LIMK2, MAPK1, ADCY7, ARL4D, TMEM101, SLC9A3R1, PIK3R1, IGF1R, ABHD2, ABHD6, LIMD1, LFNG, GRK2, CCND1, GDI1	83	65	0.954233	1.75667e-06	IFNAR2, SOD1, P2RY1, ZC3H15, NMI, CXCR4, WDR12, CNOT9, CAB39, IFI6, IL22RA1, ARHGAP29, GCLM, GNG5, JUN, PRDX1, IL6, GNAI1, UBE2N, RAP1B, USP15, PWP1, HMOX1, STRAP, PDE5A, TIFA, CXCL8, CXCL5, GRO1, CXCL10, CXCL11, C3, GADD45B, IRF1, CDKN2AIPNL, CSNK1A1, FXN, ANXA1, GNA14, DNAJA1, GADD45G, FYN, EZR, TICAM2, F2RL1, PTGDR, ERH, SYNJ2BP, SNW1, RSAD2, ELF1, HSPH1, HMGB1, MASTL, CD40, GRINA, RIPK2, IL18…	ITGB5, TNK2, MAP3K13, ECE2, ACVR1, EFNA1, S100A4, F3, COL1A2, HBP1, WNT2, MET, INSIG1, LGR5, KITLG, NR4A1, DGKA, ING4, CBY1, PKD2, RASL11B, ADGRE5, SLC44A2, KANK2, CXXC5, SPARC, ARRDC3, CTGF, UACA, MMP14, NDRG2, FBN1, FOS, HTRA2, LBH, SERINC3, PTGIS, PAX6, CHRM4, DSTYK, TGFB2, NPPB, PIK3IP1, PI4KA, TMEM231, ADCY7, TGFB1, PLAUR, COL1A1, TMEM101, MEF2A, ALS2CL, RHOT2, SPSB3, SERPINE1, LFNG, PDGFA, …
GO:0007154	cell communication	39	BP	853	50	26	4.88979e-09	0.0208003	RCAN1, UPK1B, ITGB5, HES1, MAP3K13, COL3A1, SESN2, EFNA1, CDC42SE1, COL1A2, HBP1, MET, AQP1, INSIG1, LGR5, DUSP6, DCN, NR4A1, DDIT3, ATF4, ADGRE5, SPARC, CDKN2B, BNIP3L, GJA1, CTGF, CITED2, UACA, MMP14, NDRG2, FBN1, HTRA2, LBH, MED4, ITGB1, NAPB, SERINC3, XBP1, PIK3IP1, PLAUR, CHRNB1, COL1A1, FST, MEF2A, SERPINE1, ZFYVE27, BNIP3, DDIT4, PLAU, CSNK1B	WDR12, GCLM, JUN, PRDX1, EDN2, HMOX1, DDX47, UCHL1, CXCL5, GNA14, HMGCR, PTGDR, RHOB, HSPH1, LIMK2, PDCD5, PRKCA, ABHD2, ABHD6, EDN1, YWHAG, PLAT, CDC42EP2, CCND1, FADD, NSDHL	65	31	0.00856561	7.81807e-05	RCAN1, IFNAR2, SNX4, HES1, NMI, CXCR4, CNOT9, HDAC1, IFI6, IL22RA1, USF1, BCAR3, GNG5, IL6, DUSP6, DCN, RND1, RAP1B, USP15, DDIT3, ATF4, TIFA, CXCL8, CXCL5, GRO1, CXCL10, C3, IRF1, PAIP2, ERAP2, CDKN2B, ANXA1, GNA14, BNIP3L, DNAJA1, CITED2, TICAM2, F2RL1, SYNJ2BP, SNW1, RSAD2, ELF1, SNAP25, MASTL, CD40, GRINA, RIPK2, MAD2L2, ATF3, FGF2, ZFP36, PLAUR, IRF3, CCL5, FST, AZI2, ARL6IP5, TRIM38, EDN1, …	EDN2, WNT2, AQP1, KITLG, HMOX1, RASL11B, ARRDC3, CTGF, FOS, CYP26B1, LBH, RHOB, FAM83D, HSF1, SCN4B, NPPB, LIMK2, MAPK1, ADCY7, ARL4D, TMEM101, SLC9A3R1, PIK3R1, IGF1R, ABHD2, ABHD6, LIMD1, LFNG, GRK2, CCND1, GDI1	89	69	0.956334	6.17162e-07	IFNAR2, SOD1, P2RY1, ZC3H15, NMI, CXCR4, WDR12, CNOT9, CAB39, IFI6, IL22RA1, USF1, SLC16A1, ARHGAP29, GCLM, GNG5, JUN, PRDX1, IL6, GNAI1, UBE2N, HNRNPA1, RAP1B, USP15, PWP1, HMOX1, STRAP, PDE5A, TIFA, CXCL8, CXCL5, GRO1, CXCL10, CXCL11, C3, GADD45B, IRF1, CDKN2AIPNL, CSNK1A1, FXN, ANXA1, GNA14, DNAJA1, GADD45G, HMGN3, FYN, EZR, TICAM2, F2RL1, PTGDR, ERH, SYNJ2BP, SNW1, RSAD2, ELF1, HSPH1, HMGB1, …	ITGB5, TNK2, MAP3K13, ECE2, ACVR1, EFNA1, S100A4, F3, COL1A2, HBP1, WNT2, MET, AQP1, INSIG1, LGR5, KITLG, NR4A1, DGKA, ING4, CBY1, PKD2, RASL11B, RAB3A, ADGRE5, SLC44A2, KANK2, CXXC5, SPARC, ARRDC3, CTGF, UACA, MMP14, NDRG2, FBN1, FOS, HTRA2, LBH, SERINC3, PTGIS, SCN4B, PAX6, CHRM4, DSTYK, TGFB2, NPPB, PIK3IP1, PI4KA, TMEM231, ADCY7, TGFB1, PLAUR, COL1A1, CACNB1, TMEM101, MEF2A, ALS2CL, RHOT2, SP…
GO:0023052	signaling	40	BP	838	50	27	2.84245e-09	0.00921145	RCAN1, UPK1B, ITGB5, HES1, MAP3K13, COL3A1, SESN2, EFNA1, CDC42SE1, COL1A2, HBP1, MET, AQP1, INSIG1, LGR5, DUSP6, DCN, NR4A1, DDIT3, ATF4, ADGRE5, SPARC, CDKN2B, BNIP3L, GJA1, CTGF, CITED2, UACA, MMP14, NDRG2, FBN1, HTRA2, LBH, MED4, ITGB1, NAPB, SERINC3, XBP1, PIK3IP1, PLAUR, CHRNB1, COL1A1, FST, MEF2A, SERPINE1, ZFYVE27, BNIP3, DDIT4, PLAU, CSNK1B	WDR12, GCLM, JUN, PRDX1, EDN2, HMOX1, DDX47, UCHL1, CXCL5, GNA14, HMGCR, PTGDR, RHOB, HSPH1, TMEM65, LIMK2, PDCD5, PRKCA, ABHD2, ABHD6, EDN1, YWHAG, PLAT, CDC42EP2, CCND1, FADD, NSDHL	65	31	0.00586174	5.6537e-05	RCAN1, IFNAR2, SNX4, HES1, NMI, CXCR4, CNOT9, HDAC1, IFI6, IL22RA1, BCAR3, GNG5, IL6, DUSP6, DCN, RND1, RAP1B, USP15, DDIT3, ATF4, TIFA, CXCL8, CXCL5, GRO1, CXCL10, C3, IRF1, PAIP2, ERAP2, CDKN2B, ANXA1, GNA14, BNIP3L, DNAJA1, CITED2, TICAM2, F2RL1, SYNJ2BP, SNW1, RSAD2, ELF1, SNAP25, MASTL, CD40, GRINA, RIPK2, MAD2L2, ATF3, FGF2, ZFP36, PLAUR, IRF3, CCL5, FST, AZI2, ARL6IP5, TRIM38, EDN1, MVP, A…	EDN2, WNT2, AQP1, KITLG, HMOX1, RASL11B, ARRDC3, CTGF, FOS, CYP26B1, LBH, RHOB, FAM83D, HSF1, SCN4B, NPPB, LIMK2, MAPK1, ADCY7, ARL4D, TMEM101, SLC9A3R1, PIK3R1, IGF1R, ABHD2, ABHD6, LIMD1, LFNG, GRK2, CCND1, GDI1	89	69	0.936658	3.42662e-07	IFNAR2, SOD1, P2RY1, ZC3H15, NMI, CXCR4, WDR12, CNOT9, CAB39, IFI6, IL22RA1, SLC16A1, ARHGAP29, GCLM, GNG5, JUN, PRDX1, IL6, GNAI1, UBE2N, RAP1B, USP15, PWP1, HMOX1, STRAP, PDE5A, TIFA, CXCL8, CXCL5, GRO1, CXCL10, CXCL11, C3, GADD45B, IRF1, CDKN2AIPNL, CSNK1A1, FXN, ANXA1, GNA14, DNAJA1, GADD45G, HMGN3, FYN, EZR, TICAM2, F2RL1, PTGDR, ERH, SYNJ2BP, SNW1, RSAD2, ELF1, HSPH1, HMGB1, MASTL, CD40, GR…	ITGB5, TNK2, MAP3K13, ECE2, ACVR1, EFNA1, S100A4, F3, COL1A2, HBP1, WNT2, MET, AQP1, INSIG1, LGR5, KITLG, NR4A1, DGKA, ING4, CBY1, PKD2, RASL11B, RAB3A, ADGRE5, SLC44A2, KANK2, CXXC5, SPARC, ARRDC3, CTGF, UACA, MMP14, NDRG2, FBN1, FOS, HTRA2, LBH, SERINC3, PTGIS, SCN4B, PAX6, CHRM4, DSTYK, TGFB2, NPPB, PIK3IP1, PI4KA, TMEM231, ADCY7, TGFB1, PLAUR, COL1A1, CACNB1, TMEM101, MEF2A, ALS2CL, RHOT2, SP…
GO:0044700	single organism signaling	41	BP	837	50	27	2.72368e-09	0.00906565	RCAN1, UPK1B, ITGB5, HES1, MAP3K13, COL3A1, SESN2, EFNA1, CDC42SE1, COL1A2, HBP1, MET, AQP1, INSIG1, LGR5, DUSP6, DCN, NR4A1, DDIT3, ATF4, ADGRE5, SPARC, CDKN2B, BNIP3L, GJA1, CTGF, CITED2, UACA, MMP14, NDRG2, FBN1, HTRA2, LBH, MED4, ITGB1, NAPB, SERINC3, XBP1, PIK3IP1, PLAUR, CHRNB1, COL1A1, FST, MEF2A, SERPINE1, ZFYVE27, BNIP3, DDIT4, PLAU, CSNK1B	WDR12, GCLM, JUN, PRDX1, EDN2, HMOX1, DDX47, UCHL1, CXCL5, GNA14, HMGCR, PTGDR, RHOB, HSPH1, TMEM65, LIMK2, PDCD5, PRKCA, ABHD2, ABHD6, EDN1, YWHAG, PLAT, CDC42EP2, CCND1, FADD, NSDHL	64	31	0.00872897	5.51274e-05	RCAN1, IFNAR2, SNX4, HES1, NMI, CXCR4, CNOT9, HDAC1, IFI6, IL22RA1, BCAR3, GNG5, IL6, DUSP6, DCN, RND1, RAP1B, USP15, DDIT3, ATF4, TIFA, CXCL8, CXCL5, GRO1, CXCL10, C3, IRF1, PAIP2, ERAP2, CDKN2B, ANXA1, GNA14, BNIP3L, DNAJA1, CITED2, TICAM2, F2RL1, SYNJ2BP, SNW1, RSAD2, ELF1, SNAP25, MASTL, CD40, GRINA, RIPK2, MAD2L2, ATF3, FGF2, ZFP36, PLAUR, IRF3, CCL5, FST, AZI2, ARL6IP5, TRIM38, EDN1, ATAD1,…	EDN2, WNT2, AQP1, KITLG, HMOX1, RASL11B, ARRDC3, CTGF, FOS, CYP26B1, LBH, RHOB, FAM83D, HSF1, SCN4B, NPPB, LIMK2, MAPK1, ADCY7, ARL4D, TMEM101, SLC9A3R1, PIK3R1, IGF1R, ABHD2, ABHD6, LIMD1, LFNG, GRK2, CCND1, GDI1	88	69	0.949024	3.27965e-07	IFNAR2, SOD1, P2RY1, ZC3H15, NMI, CXCR4, WDR12, CNOT9, CAB39, IFI6, IL22RA1, SLC16A1, ARHGAP29, GCLM, GNG5, JUN, PRDX1, IL6, GNAI1, UBE2N, RAP1B, USP15, PWP1, HMOX1, STRAP, PDE5A, TIFA, CXCL8, CXCL5, GRO1, CXCL10, CXCL11, C3, GADD45B, IRF1, CDKN2AIPNL, CSNK1A1, FXN, ANXA1, GNA14, DNAJA1, GADD45G, HMGN3, FYN, EZR, TICAM2, F2RL1, PTGDR, ERH, SYNJ2BP, SNW1, RSAD2, ELF1, HSPH1, HMGB1, MASTL, CD40, GR…	ITGB5, TNK2, MAP3K13, ECE2, ACVR1, EFNA1, S100A4, F3, COL1A2, HBP1, WNT2, MET, AQP1, INSIG1, LGR5, KITLG, NR4A1, DGKA, ING4, CBY1, PKD2, RASL11B, RAB3A, ADGRE5, SLC44A2, KANK2, CXXC5, SPARC, ARRDC3, CTGF, UACA, MMP14, NDRG2, FBN1, FOS, HTRA2, LBH, SERINC3, PTGIS, SCN4B, PAX6, CHRM4, DSTYK, TGFB2, NPPB, PIK3IP1, PI4KA, TMEM231, ADCY7, TGFB1, PLAUR, COL1A1, CACNB1, TMEM101, MEF2A, ALS2CL, RHOT2, SP…
GO:0072359	circulatory system development	42	BP	161	20	7	3.97383e-09	0.0446061	FN1, EFNA1, COL1A2, SEMA3C, AQP1, DUSP6, DCN, BTG1, DDIT3, SPARC, LOXL2, GJA1, CTGF, FBN1, MICAL2, XBP1, COL1A1, MEF2A, SERPINE1, SAT1	ID3, RHOB, TMEM65, PRKCA, WARS, EDN1, NSDHL	13	6	0.120917	0.0719813	ACADM, DUSP6, DCN, BTG1, DDIT3, CXCL8, JUNB, SYNJ2BP, FGF2, WARS, EDN1, PGK1, SAT1	ID3, WNT2, AQP1, CTGF, RHOB, ID2	15	29	0.879524	1.36755e-10	AAMP, ACADM, CXCL8, JUNB, THBS1, SYNJ2BP, PDCL3, TMEM65, IL18, FGF2, PRKCA, WARS, EDN1, NSDHL, SAT1	ECE2, ACVR1, FN1, EFNA1, F3, COL1A2, C1GALT1, SEMA3C, WNT2, AQP1, CBY1, PKD2, SPARC, CTGF, FBN1, ID2, PTGIS, MICAL2, TGFB2, TMEM231, MMP2, GYS1, MYH10, COL1A1, MEF2A, GTF2I, SERPINE1, E2F8, VEGFB
GO:0001568	blood vessel development	43	BP	108	16	5	2.08103e-08	0.0761853	FN1, EFNA1, COL1A2, SEMA3C, AQP1, DCN, BTG1, DDIT3, SPARC, LOXL2, GJA1, CTGF, XBP1, COL1A1, SERPINE1, SAT1	RHOB, PRKCA, WARS, EDN1, NSDHL	11	4	0.0424655	0.136631	DCN, BTG1, DDIT3, CXCL8, JUNB, SYNJ2BP, FGF2, WARS, EDN1, PGK1, SAT1	WNT2, AQP1, CTGF, RHOB	13	20	0.568929	1.20285e-07	AAMP, CXCL8, JUNB, THBS1, SYNJ2BP, PDCL3, IL18, FGF2, PRKCA, WARS, EDN1, NSDHL, SAT1	FN1, EFNA1, F3, COL1A2, C1GALT1, SEMA3C, WNT2, AQP1, PKD2, SPARC, CTGF, PTGIS, TGFB2, MMP2, MYH10, COL1A1, GTF2I, SERPINE1, E2F8, VEGFB
GO:0001944	vasculature development	44	BP	114	16	5	3.79627e-08	0.0870947	FN1, EFNA1, COL1A2, SEMA3C, AQP1, DCN, BTG1, DDIT3, SPARC, LOXL2, GJA1, CTGF, XBP1, COL1A1, SERPINE1, SAT1	RHOB, PRKCA, WARS, EDN1, NSDHL	11	4	0.0565974	0.154388	DCN, BTG1, DDIT3, CXCL8, JUNB, SYNJ2BP, FGF2, WARS, EDN1, PGK1, SAT1	WNT2, AQP1, CTGF, RHOB	13	21	0.631366	5.00771e-08	AAMP, CXCL8, JUNB, THBS1, SYNJ2BP, PDCL3, IL18, FGF2, PRKCA, WARS, EDN1, NSDHL, SAT1	FN1, EFNA1, F3, COL1A2, C1GALT1, SEMA3C, WNT2, AQP1, PKD2, SPARC, CTGF, PTGIS, TGFB2, TMEM231, MMP2, MYH10, COL1A1, GTF2I, SERPINE1, E2F8, VEGFB
GO:0072358	cardiovascular system development	45	BP	117	16	5	5.95147e-08	0.0964161	FN1, EFNA1, COL1A2, SEMA3C, AQP1, DCN, BTG1, DDIT3, SPARC, LOXL2, GJA1, CTGF, XBP1, COL1A1, SERPINE1, SAT1	RHOB, PRKCA, WARS, EDN1, NSDHL	11	4	0.068265	0.167567	DCN, BTG1, DDIT3, CXCL8, JUNB, SYNJ2BP, FGF2, WARS, EDN1, PGK1, SAT1	WNT2, AQP1, CTGF, RHOB	13	21	0.676994	8.80703e-08	AAMP, CXCL8, JUNB, THBS1, SYNJ2BP, PDCL3, IL18, FGF2, PRKCA, WARS, EDN1, NSDHL, SAT1	FN1, EFNA1, F3, COL1A2, C1GALT1, SEMA3C, WNT2, AQP1, PKD2, SPARC, CTGF, PTGIS, TGFB2, TMEM231, MMP2, MYH10, COL1A1, GTF2I, SERPINE1, E2F8, VEGFB
GO:0009653	anatomical structure morphogenesis	46	BP	355	27	9	6.04075e-07	0.335886	FN1, EFNA1, CDC42SE1, COL1A2, SEMA3C, AQP1, INSIG1, LGR5, DUSP6, DCN, BTG1, MYOZ2, SPARC, LOXL2, GJA1, CTGF, CITED2, MMP14, FBN1, MICAL2, XBP1, COL1A1, MEF2A, SERPINE1, ZFYVE27, CSNK1B, SAT1	ID3, UCHL1, RHOB, FITM2, TUBB3, PRKCA, WARS, EDN1, CDC42EP2	24	12	0.242971	0.0314842	STRIP1, IL6, SEPT7, DUSP6, DCN, BTG1, CXCL8, CXCL10, JUNB, SNX2, ANXA1, TDRD7, CITED2, SYNJ2BP, ZMYM5, EXT1, FGF2, CFDP1, CNP, WARS, EDN1, CDC42EP2, PGK1, SAT1	ID3, WNT2, AQP1, CTGF, CYP26B1, RHOB, ID2, FITM2, SLC9A3R1, LIMD1, LFNG, GDI1	32	41	0.983259	5.9662e-08	SOD1, AAMP, STRIP1, IL6, SEPT7, LLPH, CXCL8, CXCL10, JUNB, CSNK1A1, ANXA1, TDRD7, FYN, EZR, THBS1, SYNJ2BP, PDCL3, ZMYM5, IL18, LIN7C, UCHL5, FGF2, C1QBP, CNP, PRKCA, SMN2, WARS, DBNL, EDN1, TBCE, CDC42EP2, SAT1	FN1, EFNA1, F3, COL1A2, C1GALT1, SEMA3C, WNT2, AQP1, INSIG1, LGR5, MYOZ2, PKD2, RAB3A, RFX2, SPARC, NFIB, CTGF, MMP14, FBN1, ACTG2, ID2, PTGIS, MICAL2, STIM1, PAX6, TGFB2, TMEM231, MMP2, TGFB1, MYH10, COL1A1, MEF2A, GTF2I, SERPINE1, LFNG, ACTA2, ZFYVE27, E2F8, VEGFB, B4GAT1, CSNK1B
GO:0048646	anatomical structure formation involved in morphogenesis	47	BP	150	17	4	3.78121e-07	0.384216	FN1, EFNA1, SEMA3C, AQP1, DUSP6, DCN, BTG1, MYOZ2, SPARC, LOXL2, CTGF, CITED2, XBP1, COL1A1, MEF2A, SERPINE1, SAT1	RHOB, PRKCA, WARS, EDN1	13	5	0.0874145	0.143583	DUSP6, DCN, BTG1, CXCL8, CXCL10, JUNB, CITED2, SYNJ2BP, FGF2, WARS, EDN1, PGK1, SAT1	WNT2, AQP1, CTGF, RHOB, LFNG	13	25	0.934153	2.45725e-08	AAMP, CXCL8, CXCL10, JUNB, THBS1, SYNJ2BP, PDCL3, IL18, FGF2, PRKCA, WARS, EDN1, SAT1	FN1, EFNA1, F3, C1GALT1, SEMA3C, WNT2, AQP1, MYOZ2, RFX2, SPARC, CTGF, PTGIS, STIM1, PAX6, TGFB2, MMP2, MYH10, COL1A1, MEF2A, GTF2I, SERPINE1, LFNG, ACTA2, E2F8, VEGFB
GO:0002237	response to molecule of bacterial origin	48	BP	52	2	2	0.348501	0.244881	XBP1, SERPINE1	CXCL5, PRKCA	14	1	3.43656e-07	0.600012	IL6, CXCL8, CXCL5, GRO1, CXCL10, JUNB, TICAM2, B2M, CD40, ZFP36, IRF3, CCL5, CXCL16, FAS	HSF1	16	3	7.85565e-05	0.384162	IL6, CXCL8, CXCL5, GRO1, CXCL10, CXCL11, JUNB, TICAM2, B2M, CD40, IL18, IRF3, CCL5, CXCL16, PRKCA, FAS	JUND, TGFB1, SERPINE1
GO:0032496	response to lipopolysaccharide	49	BP	49	2	2	0.326384	0.227607	XBP1, SERPINE1	CXCL5, PRKCA	13	1	1.22264e-06	0.581734	IL6, CXCL8, CXCL5, GRO1, CXCL10, JUNB, TICAM2, CD40, ZFP36, IRF3, CCL5, CXCL16, FAS	HSF1	15	3	0.000152052	0.353196	IL6, CXCL8, CXCL5, GRO1, CXCL10, CXCL11, JUNB, TICAM2, CD40, IL18, IRF3, CCL5, CXCL16, PRKCA, FAS	JUND, TGFB1, SERPINE1
GO:0002682	regulation of immune system process	50	BP	181	5	4	0.556229	0.536996	HES1, MMP14, FBN1, XBP1, SERPINE1	EDN2, CXCL5, PRKCA, FADD	28	6	1.30902e-06	0.124498	SNX4, HES1, IL6, CXCL8, CXCL5, GRO1, CXCL10, C3, IRF1, ANXA1, MB21D1, TICAM2, F2RL1, B2M, RSAD2, ELF1, CD40, RIPK2, ISG15, ZFP36, IRF3, CCL5, PPP2R3C, CFB, C2, TRIM38, FAS, C27H8orf4	EDN2, KITLG, FOS, CYP26B1, ID2, PIK3R1	39	10	0.000250477	0.3801	IL6, UBE2N, PDE5A, CXCL8, CXCL5, GRO1, CXCL10, CXCL11, C3, IRF1, HSPA9, ANXA1, MB21D1, FYN, EZR, TICAM2, F2RL1, B2M, RSAD2, ELF1, HMGB1, EIF6, CD40, RIPK2, IL18, PSMA1, ISG15, IRF3, CCL5, C1QBP, ADORA2B, PRKCA, PPP2R3C, CFB, C2, TRIM38, FAS, C27H8orf4, FADD	KITLG, MMP14, FBN1, FOS, ID2, TGFB2, TGFB1, SERPINE1, VEGFB, IGF2
GO:0001816	cytokine production	51	BP	97	2	2	0.746568	0.609454	DDIT3, SERPINE1	CXCL5, FADD	19	2	2.27017e-06	0.55308	IL6, LUM, DDIT3, CXCL5, IRF1, ANXA1, TICAM2, F2RL1, B2M, RSAD2, ELF1, RIPK2, CASP4, ISG15, ZFP36, IRF3, AZI2, TRIM38, TRIM56	HSF1, PIK3R1	25	3	0.000180347	0.854932	SOD1, HSPD1, IL6, CXCL5, IRF1, ANXA1, EZR, TICAM2, F2RL1, B2M, RSAD2, ELF1, HMGB1, RIPK2, CASP4, IL18, ISG15, IRF3, C1QBP, ADORA2B, AZI2, HSP90AB1, TRIM38, TRIM56, FADD	TGFB2, TGFB1, SERPINE1
GO:0001817	regulation of cytokine production	52	BP	84	2	2	0.677541	0.536716	DDIT3, SERPINE1	CXCL5, FADD	17	2	4.93981e-06	0.475607	IL6, LUM, DDIT3, CXCL5, IRF1, ANXA1, TICAM2, F2RL1, B2M, RSAD2, ELF1, RIPK2, CASP4, ISG15, ZFP36, IRF3, TRIM38	HSF1, PIK3R1	23	3	0.000136731	0.783671	SOD1, HSPD1, IL6, CXCL5, IRF1, ANXA1, EZR, TICAM2, F2RL1, B2M, RSAD2, ELF1, HMGB1, RIPK2, CASP4, IL18, ISG15, IRF3, C1QBP, ADORA2B, HSP90AB1, TRIM38, FADD	TGFB2, TGFB1, SERPINE1
GO:0002684	positive regulation of immune system process	53	BP	133	3	4	0.689309	0.287524	MMP14, XBP1, SERPINE1	EDN2, CXCL5, PRKCA, FADD	22	4	4.49301e-06	0.229378	SNX4, IL6, CXCL8, CXCL5, GRO1, CXCL10, C3, IRF1, ANXA1, MB21D1, TICAM2, F2RL1, B2M, RSAD2, ELF1, RIPK2, ISG15, IRF3, CCL5, PPP2R3C, CFB, C2	EDN2, KITLG, FOS, ID2	31	9	0.000150291	0.171778	IL6, UBE2N, CXCL8, CXCL5, GRO1, CXCL10, CXCL11, C3, IRF1, ANXA1, MB21D1, FYN, EZR, TICAM2, F2RL1, B2M, RSAD2, ELF1, HMGB1, RIPK2, IL18, ISG15, IRF3, CCL5, C1QBP, ADORA2B, PRKCA, PPP2R3C, CFB, C2, FADD	KITLG, MMP14, FOS, ID2, TGFB2, TGFB1, SERPINE1, VEGFB, IGF2
GO:0006954	inflammatory response	54	BP	95	2	3	0.637536	0.229737	FN1, SERPINE1	HMOX1, CXCL5, PTGDR	17	2	4.94095e-06	0.469439	SNX4, IL6, OLR1, CXCL8, CXCL5, GRO1, CXCL10, C3, SBNO2, ANXA1, TICAM2, F2RL1, CD40, RIPK2, CASP4, CCL5, FAS	HMOX1, CYP26B1	23	5	7.97494e-05	0.34593	IL6, HMOX1, CXCL8, CXCL5, GRO1, CXCL10, CXCL11, C3, ANXA1, TICAM2, F2RL1, THBS1, PTGDR, HMGB1, CD40, RIPK2, CASP4, IL18, PSMA1, CCL5, C1QBP, ADORA2B, FAS	FN1, F3, PTGIS, TGFB1, SERPINE1
GO:0032101	regulation of response to external stimulus	55	BP	104	4	4	0.24074	0.127556	MET, LBH, SERPINE1, PLAU	EDN2, SPX, CXCL5, PRKCA	18	2	7.24576e-06	0.538926	SNX4, CXCR4, IL6, SPX, CXCL8, CXCL5, GRO1, CXCL10, SBNO2, ANXA1, MB21D1, F2RL1, SNW1, CASP4, CCL5, PPP2R3C, TRIM38, PLAU	EDN2, LBH	21	9	0.00401062	0.0344729	CXCR4, IL6, SPX, CXCL8, CXCL5, GRO1, CXCL10, CXCL11, ANXA1, MB21D1, F2RL1, SNW1, HMGB1, CASP4, PSMA1, CCL5, C1QBP, ADORA2B, PRKCA, PPP2R3C, TRIM38	MET, KANK2, LBH, PTGIS, TGFB1, SERPINE1, PDGFA, PLAU, VEGFB
GO:0006950	response to stress	56	BP	638	22	18	0.157927	0.128939	MAP3K13, FN1, SESN2, AQP1, INSIG1, DUSP6, DDIT3, HSP90B1, ATF4, LOXL2, BNIP3L, GJA1, CTGF, CITED2, TIPIN, HTRA2, LBH, SERINC3, XBP1, SERPINE1, DDIT4, PLAU	GCLM, PRDX1, TXNRD1, HMOX1, METAP1, UCHL1, CXCL5, RAD23B, PTGDR, RHOB, HSPH1, UBE2J2, PRKCA, ABHD2, EDN1, PLAT, CCND1, FADD	64	18	6.93064e-06	0.055871	IFNAR2, SNX4, MX2, MX1, NMI, CXCR4, USF1, ACADM, IL6, DUSP6, DDIT3, PYROXD1, OLR1, ATF4, UBE2D3, EIF4E, CXCL8, CXCL5, GRO1, CXCL10, PLAC8, C7H19orf66, C3, IRF1, SBNO2, ANXA1, BNIP3L, DNAJA1, MB21D1, CITED2, TICAM2, F2RL1, APEX1, TMX1, PCLAF, SNW1, RSAD2, MASTL, CD40, GRINA, RIPK2, CASP4, TRIM21, MAD2L2, ISG15, ATF3, OAS2, ZFP36, IRF3, CCL5, CXCL16, CALCOCO2, ARL6IP5, CFB, C2, TRIM38, EDN1, TRIM56…	AQP1, TXNRD1, HMOX1, CTGF, FOS, CYP26B1, LBH, RHOB, ID2, HSF1, UBE4A, PIK3R1, IGF1R, ABHD2, LIMD1, MARF1, SLX1A, CCND1	101	33	0.0035183	0.388016	IFNAR2, SOD1, USP16, P2RY1, MX2, MX1, NMI, CXCR4, HSPD1, NDUFS2, USF1, LOC534742, GCLM, ACADM, PRDX1, EXO5, IL6, HERPUD2, UBE2N, HNRNPA1, SHMT2, TXNRD1, HMOX1, PYROXD1, UBE2D3, EIF4E, CXCL8, CXCL5, GRO1, CXCL10, CXCL11, PLAC8, C7H19orf66, C3, GADD45B, IRF1, FXN, ANXA1, DNAJA1, GADD45G, RAD23B, TXN, MB21D1, FYN, EZR, TICAM2, F2RL1, APEX1, THBS1, TMX1, PTGDR, PCLAF, SNW1, RSAD2, HSPH1, HMGB1, MASTL…	TNK2, MAP3K13, FN1, F3, AQP1, INSIG1, HSP90B1, ING4, PKD2, CTGF, FOS, HTRA2, PSME4, LBH, ID2, SERINC3, PTGIS, ATG13, TGFB2, VWA1, TGFB1, MYH10, NFE2L1, FBXL20, PDIA3, XRCC3, TXNDC11, MARF1, SERPINE1, PDGFA, DDIT4, PLAU, VEGFB
GO:1903901	negative regulation of viral life cycle	57	BP	15	0	1	1	0.272012		HMOX1	7	1	9.8225e-06	0.250974	MX1, HDAC1, C7H19orf66, RSAD2, ISG15, ZFP36, CCL5	HMOX1	6	0	0.00630516	1	MX1, HMOX1, C7H19orf66, RSAD2, ISG15, CCL5
GO:0070098	chemokine-mediated signaling pathway	58	BP	10	0	1	1	0.102277		CXCL5	6	0	6.32376e-07	1	CXCR4, CXCL8, CXCL5, GRO1, CXCL10, CCL5		7	0	9.20908e-07	1	CXCR4, CXCL8, CXCL5, GRO1, CXCL10, CXCL11, CCL5
GO:0034340	response to type I interferon	59	BP	10	0	1	1	0.199264		FADD	6	0	1.17756e-05	1	IFNAR2, MX1, C7H19orf66, ISG15, IRF3, TRIM56		8	0	2.66511e-06	1	IFNAR2, MX1, SHMT2, C7H19orf66, ISG15, IRF3, TRIM56, FADD
GO:0071345	cellular response to cytokine stimulus	60	BP	91	5	3	0.0610574	0.22659	DCN, NFIL3, HTRA2, PTGES, XBP1	EDN2, CXCL5, FADD	20	1	3.80043e-08	0.797862	IFNAR2, NMI, CXCR4, CNOT9, IL22RA1, IL6, DCN, CXCL8, CXCL5, GRO1, CXCL10, IRF1, SBNO2, NFIL3, TICAM2, CD40, ZFP36, IRF3, CCL5, FAS	EDN2	21	3	0.00049709	0.744666	IFNAR2, ZC3H15, NMI, CXCR4, CNOT9, IL22RA1, IL6, CXCL8, CXCL5, GRO1, CXCL10, CXCL11, IRF1, TICAM2, CD40, IL18, IRF3, CCL5, IMPDH2, FAS, FADD	F3, HTRA2, PTGIS
GO:0051704	multi-organism process	61	BP	280	9	6	0.353334	0.544282	AQP1, LGR5, BNIP3L, ITGB1, SERINC3, XBP1, SERPINE1, DDIT4, SEPT6	HMOX1, CXCL5, RAD23B, PRKCA, ABHD2, FADD	40	6	5.6506e-08	0.439697	IFNAR2, MX2, MX1, SSB, HDAC1, USF1, IL6, SEPT7, CXCL8, CXCL5, GRO1, CXCL10, PLAC8, JUNB, C7H19orf66, IRF1, PAIP2, TDRD7, BNIP3L, DNAJA1, MB21D1, TICAM2, F2RL1, B2M, PEX13, RSAD2, CD40, RNF114, ISG15, OAS2, ZFP36, IRF3, CCL5, CXCL16, CALCOCO2, PPP2R3C, TRIM38, TRIM56, FAS, RPL39	AQP1, HMOX1, CYP26B1, HSF1, ABHD2, MARF1	53	14	0.000621505	0.487462	IFNAR2, SOD1, CHMP2B, MX2, MX1, SSB, USF1, FDPS, IL6, SEPT7, HERPUD2, CCT2, HMOX1, EIF3D, PDE5A, CXCL8, CXCL5, GRO1, CXCL10, CXCL11, PLAC8, JUNB, C7H19orf66, IRF1, TDRD7, DNAJA1, RAD23B, MB21D1, TICAM2, F2RL1, B2M, PEX13, RSAD2, CD40, RNF114, IL18, HSPA8, ISG15, OAS2, IRF3, CCL5, C1QBP, CXCL16, CALCOCO2, PRKCA, PPP2R3C, RNF8, MEA1, TRIM38, CRCP, TRIM56, FAS, FADD	ACVR1, NECTIN4, AQP1, LGR5, JUND, RFX2, PSME4, SERINC3, PTGIS, TGFB1, MARF1, SERPINE1, DDIT4, SEPT6
GO:0016032	viral process	62	BP	110	4	2	0.409781	0.722943	BNIP3L, ITGB1, SERINC3, DDIT4	HMOX1, FADD	23	1	1.31961e-07	0.894317	IFNAR2, MX2, MX1, SSB, HDAC1, USF1, IL6, CXCL8, CXCL10, C7H19orf66, IRF1, BNIP3L, MB21D1, TICAM2, F2RL1, RSAD2, ISG15, OAS2, ZFP36, IRF3, CCL5, TRIM38, TRIM56	HMOX1	28	4	0.000312698	0.831263	IFNAR2, CHMP2B, MX2, MX1, SSB, USF1, FDPS, IL6, HMOX1, EIF3D, CXCL8, CXCL10, C7H19orf66, IRF1, MB21D1, TICAM2, F2RL1, RSAD2, HSPA8, ISG15, OAS2, IRF3, CCL5, C1QBP, TRIM38, CRCP, TRIM56, FADD	NECTIN4, SERINC3, TGFB1, DDIT4
GO:0044764	multi-organism cellular process	63	BP	110	4	2	0.409781	0.722943	BNIP3L, ITGB1, SERINC3, DDIT4	HMOX1, FADD	23	1	1.31961e-07	0.894317	IFNAR2, MX2, MX1, SSB, HDAC1, USF1, IL6, CXCL8, CXCL10, C7H19orf66, IRF1, BNIP3L, MB21D1, TICAM2, F2RL1, RSAD2, ISG15, OAS2, ZFP36, IRF3, CCL5, TRIM38, TRIM56	HMOX1	28	4	0.000312698	0.831263	IFNAR2, CHMP2B, MX2, MX1, SSB, USF1, FDPS, IL6, HMOX1, EIF3D, CXCL8, CXCL10, C7H19orf66, IRF1, MB21D1, TICAM2, F2RL1, RSAD2, HSPA8, ISG15, OAS2, IRF3, CCL5, C1QBP, TRIM38, CRCP, TRIM56, FADD	NECTIN4, SERINC3, TGFB1, DDIT4
GO:0009617	response to bacterium	64	BP	68	2	2	0.482095	0.354736	XBP1, SERPINE1	CXCL5, PRKCA	17	1	6.19236e-08	0.699366	IL6, CXCL8, CXCL5, GRO1, CXCL10, PLAC8, JUNB, TICAM2, B2M, CD40, ISG15, ZFP36, IRF3, CCL5, CXCL16, FAS, RPL39	HSF1	18	3	0.000259996	0.563835	IL6, CXCL8, CXCL5, GRO1, CXCL10, CXCL11, PLAC8, JUNB, TICAM2, B2M, CD40, IL18, ISG15, IRF3, CCL5, CXCL16, PRKCA, FAS	JUND, TGFB1, SERPINE1
GO:0044403	symbiosis, encompassing mutualism through parasitism	65	BP	114	5	3	0.248391	0.488738	AQP1, BNIP3L, ITGB1, SERINC3, DDIT4	HMOX1, CXCL5, FADD	24	2	6.04943e-08	0.670599	IFNAR2, MX2, MX1, SSB, HDAC1, USF1, IL6, CXCL8, CXCL5, CXCL10, C7H19orf66, IRF1, BNIP3L, MB21D1, TICAM2, F2RL1, RSAD2, ISG15, OAS2, ZFP36, IRF3, CCL5, TRIM38, TRIM56	AQP1, HMOX1	29	5	0.00025742	0.715244	IFNAR2, CHMP2B, MX2, MX1, SSB, USF1, FDPS, IL6, HMOX1, EIF3D, CXCL8, CXCL5, CXCL10, C7H19orf66, IRF1, MB21D1, TICAM2, F2RL1, RSAD2, HSPA8, ISG15, OAS2, IRF3, CCL5, C1QBP, TRIM38, CRCP, TRIM56, FADD	NECTIN4, AQP1, SERINC3, TGFB1, DDIT4
GO:0044419	interspecies interaction between organisms	66	BP	115	5	3	0.256201	0.49688	AQP1, BNIP3L, ITGB1, SERINC3, DDIT4	HMOX1, CXCL5, FADD	24	2	7.40398e-08	0.676011	IFNAR2, MX2, MX1, SSB, HDAC1, USF1, IL6, CXCL8, CXCL5, CXCL10, C7H19orf66, IRF1, BNIP3L, MB21D1, TICAM2, F2RL1, RSAD2, ISG15, OAS2, ZFP36, IRF3, CCL5, TRIM38, TRIM56	AQP1, HMOX1	30	5	0.000130584	0.724955	IFNAR2, SOD1, CHMP2B, MX2, MX1, SSB, USF1, FDPS, IL6, HMOX1, EIF3D, CXCL8, CXCL5, CXCL10, C7H19orf66, IRF1, MB21D1, TICAM2, F2RL1, RSAD2, HSPA8, ISG15, OAS2, IRF3, CCL5, C1QBP, TRIM38, CRCP, TRIM56, FADD	NECTIN4, AQP1, SERINC3, TGFB1, DDIT4
GO:0019221	cytokine-mediated signaling pathway	67	BP	63	1	3	0.772747	0.101835	DCN	EDN2, CXCL5, FADD	17	1	1.90283e-08	0.673073	IFNAR2, NMI, CXCR4, CNOT9, IL22RA1, IL6, DCN, CXCL8, CXCL5, GRO1, CXCL10, IRF1, TICAM2, CD40, IRF3, CCL5, FAS	EDN2	20	1	4.22851e-06	0.932881	IFNAR2, ZC3H15, NMI, CXCR4, CNOT9, IL22RA1, IL6, CXCL8, CXCL5, GRO1, CXCL10, CXCL11, IRF1, TICAM2, CD40, IL18, IRF3, CCL5, FAS, FADD	F3
GO:0034341	response to interferon-gamma	68	BP	10	0	0	1	1			7	0	9.06177e-08	1	NMI, C7H19orf66, IRF1, TRIM21, CCL5, CXCL16, CALCOCO2		7	0	6.81339e-06	1	NMI, C7H19orf66, IRF1, TRIM21, CCL5, CXCL16, CALCOCO2
GO:0051239	regulation of multicellular organismal process	69	BP	371	27	14	1.33633e-06	0.0220096	HES1, COL3A1, EFNA1, MET, AQP1, DUSP6, DCN, BTG1, DDIT3, MAFF, SPARC, LOXL2, GJA1, CTGF, CITED2, MMP14, FBN1, HTRA2, LBH, ITGB1, XBP1, COL1A1, FST, MEF2A, SERPINE1, ZFYVE27, PLAU	ID3, EDN2, SPX, FKBP4, CXCL5, RHOB, TMEM65, ZPR1, PRKCA, WARS, EDN1, YWHAG, CCND1, FADD	43	21	5.32507e-06	2.66064e-06	SNX4, HES1, IL6, SEPT7, DUSP6, LUM, DCN, BTG1, DDIT3, SPX, MAFF, EIF4E, CXCL8, CXCL5, CXCL10, PLAC8, IRF1, ANXA1, CITED2, TICAM2, F2RL1, SYNJ2BP, SNW1, B2M, RSAD2, ELF1, SNAP25, RIPK2, CASP4, ISG15, FGF2, ZFP36, IRF3, FST, PPP2R3C, WARS, TRIM38, EDN1, FAS, LSM1, C27H8orf4, PLAU, PGK1	ID3, EDN2, WNT2, AQP1, KITLG, ARRDC3, CTGF, FOS, CYP26B1, LBH, RHOB, ID2, HSF1, SCN4B, SLC9A3R1, PIK3R1, LIMD1, LFNG, GRK2, CCND1, GDI1	56	32	0.0528971	0.00072747	SOD1, HSPD1, AAMP, IL6, SEPT7, TWF1, LLPH, SPX, STRAP, FKBP4, PDE5A, EIF4E, CXCL8, CXCL5, CXCL10, PLAC8, IRF1, PPP2CA, HSPA9, FXN, ANXA1, FYN, EZR, TICAM2, F2RL1, THBS1, SYNJ2BP, SNW1, B2M, RSAD2, ELF1, HMGB1, EIF6, SRSF6, TMEM65, RIPK2, CASP4, IL18, ZPR1, ISG15, FGF2, IRF3, C1QBP, ADORA2B, PRKCA, SMN2, PPP2R3C, WARS, HSP90AB1, TRIM38, EDN1, FAS, LSM1, C27H8orf4, EED, FADD	EFNA1, F3, WNT2, MET, AQP1, KITLG, SPP1, SPARC, ARRDC3, NFIB, CTGF, MMP14, FBN1, FOS, HTRA2, LBH, ID2, PTGIS, SCN4B, PAX6, TGFB2, TGFB1, MFAP4, COL1A1, MEF2A, GTF2I, SERPINE1, LFNG, PDGFA, ZFYVE27, PLAU, VEGFB
GO:0050793	regulation of developmental process	70	BP	327	27	13	1.82196e-07	0.0228237	HES1, COL3A1, FN1, EFNA1, CDC42SE1, AQP1, INSIG1, DUSP6, DCN, BTG1, DDIT3, MAFF, SPARC, LOXL2, GJA1, CTGF, CITED2, MMP14, FBN1, HTRA2, LBH, XBP1, COL1A1, FST, SERPINE1, ZFYVE27, CSNK1B	ID3, JUN, FKBP4, RHOB, FITM2, ZPR1, PRKCA, WARS, EDN1, YWHAG, CDC42EP2, CCND1, FADD	35	19	0.000341432	8.15077e-06	HES1, STRIP1, IL6, SEPT7, DUSP6, DCN, BTG1, DDIT3, MAFF, EIF4E, CXCL8, CXCL10, PLAC8, JUNB, IRF1, ANXA1, CITED2, SYNJ2BP, SNW1, B2M, ZMYM5, SNAP25, ISG15, FGF2, CFDP1, ZFP36, FST, PPP2R3C, WARS, EDN1, FAS, LSM1, C27H8orf4, CDC42EP2, PGK1	ID3, WNT2, AQP1, KITLG, CTGF, FOS, CYP26B1, LBH, RHOB, ID2, MEDAG, FITM2, HSF1, SLC9A3R1, PIK3R1, LIMD1, LFNG, CCND1, GDI1	48	31	0.136318	0.000264315	SOD1, AAMP, STRIP1, JUN, IL6, SEPT7, LLPH, PWP1, STRAP, FKBP4, PDE5A, EIF4E, CXCL8, CXCL10, PLAC8, JUNB, IRF1, PPP2CA, HSPA9, CSNK1A1, FXN, ANXA1, FYN, EZR, THBS1, SYNJ2BP, SNW1, B2M, HMGB1, ZMYM5, EIF6, SRSF6, ZPR1, ISG15, FGF2, C1QBP, PRKCA, SMN2, PPP2R3C, WARS, EDN1, RSL1D1, FAS, LSM1, C27H8orf4, EED, CDC42EP2, FADD	FN1, EFNA1, F3, WNT2, AQP1, INSIG1, KITLG, JUND, SPARC, NFIB, CTGF, MMP14, FBN1, FOS, HTRA2, LBH, ID2, MEDAG, PTGIS, PAX6, TGFB2, TGFB1, MYH10, COL1A1, GTF2I, SERPINE1, LFNG, PDGFA, ZFYVE27, VEGFB, CSNK1B
GO:2000026	regulation of multicellular organismal development	71	BP	220	22	9	7.15844e-08	0.0415591	HES1, COL3A1, EFNA1, AQP1, DUSP6, DCN, BTG1, DDIT3, MAFF, SPARC, LOXL2, GJA1, CTGF, CITED2, MMP14, FBN1, LBH, XBP1, COL1A1, FST, SERPINE1, ZFYVE27	FKBP4, RHOB, ZPR1, PRKCA, WARS, EDN1, YWHAG, CCND1, FADD	29	13	2.04699e-05	0.000190478	HES1, IL6, SEPT7, DUSP6, DCN, BTG1, DDIT3, MAFF, EIF4E, CXCL8, CXCL10, IRF1, ANXA1, CITED2, SYNJ2BP, SNW1, B2M, SNAP25, ISG15, FGF2, ZFP36, FST, PPP2R3C, WARS, EDN1, FAS, LSM1, C27H8orf4, PGK1	WNT2, AQP1, KITLG, CTGF, FOS, CYP26B1, LBH, RHOB, ID2, PIK3R1, LFNG, CCND1, GDI1	35	24	0.062734	0.000121351	AAMP, IL6, SEPT7, LLPH, STRAP, FKBP4, EIF4E, CXCL8, CXCL10, IRF1, PPP2CA, HSPA9, ANXA1, FYN, THBS1, SYNJ2BP, SNW1, B2M, HMGB1, EIF6, SRSF6, ZPR1, ISG15, FGF2, C1QBP, PRKCA, SMN2, PPP2R3C, WARS, EDN1, FAS, LSM1, C27H8orf4, EED, FADD	EFNA1, F3, WNT2, AQP1, KITLG, SPARC, NFIB, CTGF, MMP14, FBN1, FOS, LBH, ID2, PTGIS, PAX6, TGFB2, TGFB1, COL1A1, GTF2I, SERPINE1, LFNG, PDGFA, ZFYVE27, VEGFB
GO:0033993	response to lipid	72	BP	118	9	5	0.00332162	0.0876607	AQP1, NR4A1, HTRA2, LBH, MED4, XBP1, SERPINE1, SCD, DDIT4	ID3, CXCL5, PTGDR, PRKCA, ABHD2	22	6	5.31577e-07	0.020744	CNOT9, HDAC1, GDAP2, IL6, EIF4E, CXCL8, CXCL5, GRO1, CXCL10, JUNB, ANXA1, DNAJA1, TICAM2, DNAAF2, SNW1, CD40, ZFP36, IRF3, CCL5, CXCL16, FAS, SCD	ID3, AQP1, CYP26B1, LBH, HSF1, ABHD2	24	11	0.00504985	0.0204335	CNOT9, GDAP2, IL6, GNAI1, EIF4E, CXCL8, CXCL5, GRO1, CXCL10, CXCL11, JUNB, ANXA1, DNAJA1, TICAM2, DNAAF2, PTGDR, SNW1, CD40, IL18, IRF3, CCL5, CXCL16, PRKCA, FAS	AQP1, NR4A1, JUND, KANK2, HTRA2, LBH, TGFB2, TGFB1, SERPINE1, SCD, DDIT4
GO:0070887	cellular response to chemical stimulus	73	BP	400	27	15	7.60334e-06	0.0212298	SESN2, COL1A2, MET, AQP1, DUSP6, DCN, NR4A1, DDIT3, HSP90B1, ATF4, SPARC, CDKN2B, BNIP3L, NFIL3, CTGF, FBN1, HTRA2, LBH, PTGES, MED4, ITGB1, XBP1, COL1A1, MEF2A, SERPINE1, ZFYVE27, DDIT4	ID3, JUN, PRDX1, EDN2, HMOX1, CXCL5, PTGDR, RHOB, HSPH1, ZPR1, PDCD5, PRKCA, ABHD2, CCND1, FADD	48	19	5.74154e-07	0.000122387	IFNAR2, TRA2B, NMI, CXCR4, CNOT9, HDAC1, IL22RA1, USF1, IL6, DUSP6, DCN, RAP1B, USP15, DDIT3, PYROXD1, ATF4, EIF4E, CXCL8, CXCL5, GRO1, CXCL10, JUNB, IRF1, SBNO2, CDKN2B, ANXA1, BNIP3L, DNAJA1, NFIL3, MB21D1, TICAM2, SNW1, B2M, CD40, ELMO2, RIPK2, LMO2, PLA2G4A, ATF3, FGF2, ZFP36, IRF3, CCL5, CXCL16, ARL6IP5, SBDS, FAS, PGK1	ID3, EDN2, WNT2, AQP1, HMOX1, RASL11B, CTGF, FOS, CYP26B1, LBH, RHOB, ID2, HSF1, MAPK1, PIK3R1, ABHD2, DICER1, GRK2, CCND1	66	32	0.00706588	0.003017	IFNAR2, SOD1, TRA2B, P2RY1, ZC3H15, NMI, CXCR4, CNOT9, IL22RA1, USF1, LOC534742, JUN, PRDX1, IL6, GNAI1, HNRNPA2B1, HNRNPA1, RAP1B, USP15, HMOX1, PYROXD1, STRAP, EIF4E, CXCL8, CXCL5, GRO1, CXCL10, CXCL11, JUNB, IRF1, FXN, ANXA1, DNAJA1, TXN, MB21D1, HMGN3, FYN, EZR, TICAM2, PTGDR, SNW1, B2M, HSPH1, HMGB1, CD40, ELMO2, RIPK2, IL18, ZPR1, LMO2, PLA2G4A, ATF3, FGF2, PDCD5, IRF3, CCL5, C1QBP, CXCL16,…	ACVR1, F3, COL1A2, WNT2, MET, AQP1, NR4A1, HSP90B1, PKD2, RASL11B, JUND, KANK2, SPARC, CTGF, FBN1, FOS, HTRA2, LBH, ID2, PTGIS, DSTYK, TGFB2, TGFB1, COL1A1, NFE2L1, MEF2A, SERPINE1, ZFYVE27, HTRA1, DDIT4, VEGFB, IGF2
GO:0071310	cellular response to organic substance	74	BP	317	23	11	8.30439e-06	0.0631941	SESN2, COL1A2, AQP1, DUSP6, DCN, NR4A1, DDIT3, HSP90B1, SPARC, CDKN2B, NFIL3, CTGF, FBN1, HTRA2, LBH, PTGES, MED4, ITGB1, XBP1, COL1A1, SERPINE1, ZFYVE27, DDIT4	ID3, JUN, EDN2, CXCL5, PTGDR, ZPR1, PDCD5, PRKCA, ABHD2, CCND1, FADD	39	15	3.68578e-06	0.000664387	IFNAR2, TRA2B, NMI, CXCR4, CNOT9, HDAC1, IL22RA1, USF1, IL6, DUSP6, DCN, RAP1B, USP15, DDIT3, EIF4E, CXCL8, CXCL5, GRO1, CXCL10, JUNB, IRF1, SBNO2, CDKN2B, ANXA1, DNAJA1, NFIL3, MB21D1, TICAM2, SNW1, CD40, RIPK2, LMO2, ATF3, FGF2, ZFP36, IRF3, CCL5, CXCL16, FAS	ID3, EDN2, WNT2, AQP1, RASL11B, CTGF, FOS, CYP26B1, LBH, HSF1, MAPK1, PIK3R1, ABHD2, DICER1, CCND1	51	26	0.0183439	0.00400777	IFNAR2, TRA2B, P2RY1, ZC3H15, NMI, CXCR4, CNOT9, IL22RA1, USF1, JUN, IL6, GNAI1, HNRNPA2B1, RAP1B, USP15, STRAP, EIF4E, CXCL8, CXCL5, GRO1, CXCL10, CXCL11, JUNB, IRF1, ANXA1, DNAJA1, MB21D1, HMGN3, FYN, EZR, TICAM2, PTGDR, SNW1, CD40, RIPK2, IL18, ZPR1, LMO2, ATF3, FGF2, PDCD5, IRF3, CCL5, CXCL16, PRKCA, NPM1, IMPDH2, HSP90AB1, SRRT, FAS, FADD	ACVR1, F3, COL1A2, WNT2, AQP1, NR4A1, HSP90B1, RASL11B, JUND, KANK2, SPARC, CTGF, FBN1, FOS, HTRA2, LBH, PTGIS, DSTYK, TGFB2, TGFB1, COL1A1, SERPINE1, ZFYVE27, HTRA1, DDIT4, IGF2
GO:0010033	response to organic substance	75	BP	416	25	13	0.000100381	0.0948363	SESN2, COL1A2, AQP1, DUSP6, DCN, NR4A1, DDIT3, HSP90B1, SPARC, CDKN2B, NFIL3, CTGF, FBN1, HTRA2, LBH, PTGES, MED4, ITGB1, XBP1, CHRNB1, COL1A1, SERPINE1, ZFYVE27, SCD, DDIT4	ID3, JUN, EDN2, HMOX1, CXCL5, PTGDR, ZPR1, UBE2J2, PDCD5, PRKCA, ABHD2, CCND1, FADD	49	19	6.89584e-07	0.000198285	IFNAR2, TRA2B, MX1, NMI, CXCR4, CNOT9, HDAC1, IL22RA1, USF1, GDAP2, IL6, DUSP6, DCN, RAP1B, USP15, DDIT3, EIF4E, CXCL8, CXCL5, GRO1, CXCL10, JUNB, C7H19orf66, IRF1, SBNO2, CDKN2B, ANXA1, DNAJA1, NFIL3, MB21D1, TICAM2, DNAAF2, SNW1, B2M, CD40, RIPK2, TRIM21, LMO2, ISG15, ATF3, FGF2, ZFP36, IRF3, CCL5, CXCL16, CALCOCO2, TRIM56, FAS, SCD	ID3, EDN2, WNT2, AQP1, TIMP3, HMOX1, RASL11B, CTGF, FOS, CYP26B1, LBH, HSF1, UBE4A, MAPK1, PIK3R1, ABHD2, DICER1, GRK2, CCND1	67	27	0.00923217	0.0652339	IFNAR2, SOD1, TRA2B, P2RY1, MX1, ZC3H15, NMI, CXCR4, CNOT9, IL22RA1, USF1, GDAP2, JUN, IL6, GNAI1, HERPUD2, HNRNPA2B1, RAP1B, USP15, SHMT2, HMOX1, STRAP, EIF4E, CXCL8, CXCL5, GRO1, CXCL10, CXCL11, JUNB, C7H19orf66, IRF1, ANXA1, DNAJA1, MB21D1, HMGN3, FYN, EZR, TICAM2, THBS1, DNAAF2, PTGDR, SNW1, B2M, EIF6, CD40, RIPK2, IL18, ZPR1, TRIM21, LMO2, ISG15, ATF3, FGF2, PDCD5, IRF3, CCL5, CXCL16, CALCOC…	ACVR1, F3, COL1A2, WNT2, AQP1, NR4A1, HSP90B1, RASL11B, JUND, KANK2, SPARC, CTGF, FBN1, FOS, HTRA2, LBH, PTGIS, DSTYK, TGFB2, TGFB1, COL1A1, SERPINE1, ZFYVE27, SCD, HTRA1, DDIT4, IGF2
GO:0042221	response to chemical	76	BP	554	31	20	8.62143e-05	0.013643	SESN2, COL1A2, SEMA3C, MET, AQP1, DUSP6, DCN, NR4A1, DDIT3, HSP90B1, ATF4, SPARC, CDKN2B, LOXL2, BNIP3L, NFIL3, CTGF, FBN1, HTRA2, LBH, PTGES, MED4, ITGB1, XBP1, CHRNB1, COL1A1, MEF2A, SERPINE1, ZFYVE27, SCD, DDIT4	ID3, GCLM, JUN, PRDX1, EDN2, TXNRD1, HMOX1, SPX, CXCL5, PTGDR, RHOB, HSPH1, ZPR1, UBE2J2, TUBB3, PDCD5, PRKCA, ABHD2, CCND1, FADD	62	23	1.29183e-07	0.000195153	IFNAR2, TRA2B, RSRC1, MX1, NMI, CXCR4, CNOT9, HDAC1, IL22RA1, USF1, GDAP2, IL6, DUSP6, DCN, RAP1B, USP15, DDIT3, SPX, PYROXD1, ATF4, EIF4E, CXCL8, CXCL5, GRO1, CXCL10, JUNB, C7H19orf66, IRF1, SBNO2, CDKN2B, ANXA1, BNIP3L, DNAJA1, NFIL3, MB21D1, TICAM2, F2RL1, DNAAF2, SNW1, B2M, CD40, ELMO2, EXT1, RIPK2, TRIM21, LMO2, ISG15, PLA2G4A, ATF3, FGF2, ZFP36, IRF3, CCL5, CXCL16, CALCOCO2, CNP, ARL6IP5, S…	ID3, S100A16, EDN2, WNT2, AQP1, TXNRD1, TIMP3, HMOX1, RASL11B, CTGF, FOS, CYP26B1, LBH, RHOB, ID2, HSF1, UBE4A, MAPK1, PIK3R1, ABHD2, DICER1, GRK2, CCND1	88	40	0.00857849	0.0075857	IFNAR2, SOD1, TRA2B, RSRC1, P2RY1, MX1, ZC3H15, NMI, CXCR4, CNOT9, IL22RA1, USF1, GDAP2, SLC16A1, LOC534742, GCLM, JUN, PRDX1, IL6, GNAI1, HERPUD2, HNRNPA2B1, HNRNPA1, RAP1B, USP15, SHMT2, TXNRD1, HMOX1, SPX, PYROXD1, STRAP, EIF4E, CXCL8, CXCL5, GRO1, CXCL10, CXCL11, JUNB, C7H19orf66, IRF1, FXN, ANXA1, DNAJA1, TXN, MB21D1, HMGN3, FYN, EZR, TICAM2, F2RL1, THBS1, DNAAF2, PTGDR, SNW1, B2M, HSPH1, HM…	ACVR1, F3, COL1A2, SEMA3C, WNT2, MET, AQP1, NR4A1, HSP90B1, PKD2, RASL11B, JUND, KANK2, SPARC, NFIB, CTGF, FBN1, FOS, HTRA2, LBH, ID2, PTGIS, STIM1, PAX6, DSTYK, TGFB2, TGFB1, MYH10, COL1A1, NFE2L1, MEF2A, SERPINE1, PDGFA, ZFYVE27, SCD, HTRA1, DDIT4, VEGFB, B4GAT1, IGF2

## Sheet: Molecular Function
ID	Term	TopToBottom	Ont	N	CpGvsCon.Up	CpGvsCon.Down	CpGvsCon.P.Up	CpGvsCon.P.Down	CpGvsCon.up_genes	CpGvsCon.down_genes	pl_CvsCon.Up	pl_CvsCon.Down	pl_CvsCon.P.Up	pl_CvsCon.P.Down	pl_CvsCon.up_genes	pl_CvsCon.down_genes	pl_CvsCpG.Up	pl_CvsCpG.Down	pl_CvsCpG.P.Up	pl_CvsCpG.P.Down	pl_CvsCpG.up_genes	pl_CvsCpG.down_genes
GO:0001664	G-protein coupled receptor binding	1	MF	44	0	6	1	0.000145321		EDN2, SPX, UCHL1, CXCL5, GNA14, EDN1	11	5	1.55136e-05	0.000936613	SPX, CXCL8, CXCL5, GRO1, CXCL10, C3, GNA14, DNAJA1, CCL5, CXCL16, EDN1	EDN2, WNT2, ARRDC3, SLC9A3R1, GRK2	16	2	9.54706e-06	0.578824	GNAI1, SPX, CXCL8, CXCL5, GRO1, CXCL10, CXCL11, C3, GNA14, DNAJA1, FYN, HSPA8, CCL5, C1QBP, CXCL16, EDN1	WNT2, ARRDC3
GO:0008009	chemokine activity	2	MF	8	0	1	1	0.0897722		CXCL5	6	0	1.18528e-07	1	CXCL8, CXCL5, GRO1, CXCL10, CCL5, CXCL16		7	0	1.08808e-07	1	CXCL8, CXCL5, GRO1, CXCL10, CXCL11, CCL5, CXCL16
GO:0042379	chemokine receptor binding	3	MF	10	0	1	1	0.126759		CXCL5	6	0	1.46519e-06	1	CXCL8, CXCL5, GRO1, CXCL10, CCL5, CXCL16		7	0	2.90509e-06	1	CXCL8, CXCL5, GRO1, CXCL10, CXCL11, CCL5, CXCL16
GO:0045236	CXCR chemokine receptor binding	4	MF	6	0	1	1	0.0588773		CXCL5	4	0	2.68645e-05	1	CXCL8, CXCL5, GRO1, CXCL10		5	0	7.31408e-06	1	CXCL8, CXCL5, GRO1, CXCL10, CXCL11
GO:0051082	unfolded protein binding	5	MF	43	3	0	0.17996	1	DNAJB11, DNAJB4, HSP90B1		4	0	0.304111	1	DNAJB4, CDC37L1, DNAJA1, PFDN4		19	1	3.50913e-06	0.928436	CCT8, HSPD1, AAMP, NUDC, DNAJB4, CCT2, CDC37, HSPA9, CDC37L1, DNAJA1, CCT7, CCT4, PFDN4, HSPA8, DNAJA2, HSP90AA1, PFDN6, HSP90AB1, CCT6A	HSP90B1
GO:0097159	organic cyclic compound binding	6	MF	1411	30	41	0.992139	0.0343657	RCAN1, HES1, MAP3K13, AK4, HBP1, MET, DCN, NR4A1, DDIT3, RBMS2, HSP90B1, H1F0, MAFF, ATF4, CNGA1, HARS2, NFIL3, TIPIN, HSPA5, MICAL2, EHF, XBP1, NUCB1, RNF112, MEF2A, ZNF184, FUS, TAF1D, SEPT6, CSNK1B	CMSS1, BCS1L, ID3, MRTO4, GPATCH4, JUN, PRDX1, TXNRD1, HMOX1, DDX47, FKBP4, NHP2, GNA14, RAD23B, HMGCR, EIF3J, RHOB, SURF6, HSPH1, TRMT6, MRPS26, MOCS3, MRPL15, MRPL16, UBE2J2, LIMK2, TUBB3, PDCD5, SNRNP70, ALYREF, PRKCA, PANK3, CKMT1B, MFAP1, WARS, MOCS1, TUBB2B, TUBB6, BUD23, THAP1, DHCR7	82	25	0.778555	0.803877	RCAN1, HES1, TRA2B, MX2, MX1, SSB, DARS, YARS, HDAC1, PPP1R8, USF1, MOV10, ACADM, SEPT7, MRPL32, RAB19, DCN, ATF1, RND1, RAP1B, DDIT3, RBMS2, TMPO, MAFF, ATF4, UBE2D3, EIF4E, CNGA1, JUNB, C7H19orf66, IRF1, PAIP2, GNA14, TDRD7, DNAJA1, NFIL3, MB21D1, ZUFSP, PAPD4, APEX1, RAB8B, ARID5A, DUSP11, XDH, RBM18, ELF1, ZMYM5, MASTL, HSPA14, RIPK2, RBM7, SWAP70, TRIM21, LMO2, UBE2L6, ATF3, RSRC2, OAS2, ZFP…	RAB6B, ID3, S100A16, HIST2H2AC, LOC504599, TXNRD1, HMOX1, RASL11B, FOS, CYP26B1, RHOB, PFKFB3, HSF1, TIGD5, POU2AF1, LIMK2, MAPK1, ADCY7, ARL4D, IGF1R, DICER1, MOCS1, MARF1, RAB30, GRK2	230	53	8.15877e-06	0.999041	CCT8, CMSS1, TRMT10C, GTF2E1, NCBP2, TRA2B, MLF1, MRPL3, HMGN1, MX2, MX1, IMP4, ZC3H15, SSB, ACTR3, NIFK, HSPD1, EEF1B2, BCS1L, MRPL44, YARS, MRTO4, NDUFS2, USF1, GPATCH4, PHTF1, MOV10, SARS, TAF13, RTCA, DNTTIP2, C3H1orf52, ACADM, JUN, SCP2, CMPK1, PRDX1, YBX1, EXO5, GNAI1, DNAJC2, TES, SEPT7, LSM5, HNRNPA2B1, MRPL32, RAB19, SSBP1, CCDC59, UBE2N, HNRNPA1, TWF1, CCT2, RAP1B, LLPH, SHMT2, SNRPF, T…	TNK2, MAP3K13, ACVR1, S100A4, HIST2H2AC, HBP1, MET, NR4A1, DGKA, HSP90B1, RIMKLB, CYP2U1, RASL11B, JUND, RAB3A, RFX2, CXXC5, NFIB, RPP25L, FOS, ACTG2, KIF3C, HSPA5, PFKFB3, PTGIS, OPLAH, MICAL2, PAX6, EHF, DSTYK, PI4KA, SEPT5, MAF, ADCY7, NUCB1, MYO1D, MYH10, RNF112, NFE2L1, MEF2A, XRCC3, ZNF397, RHOT2, CLCN7, MARF1, GTF2I, ACTA2, MTR, ARID5B, RAB30, E2F8, SEPT6, CSNK1B
GO:1901363	heterocyclic compound binding	7	MF	1404	30	41	0.991149	0.0314311	RCAN1, HES1, MAP3K13, AK4, HBP1, MET, DCN, NR4A1, DDIT3, RBMS2, HSP90B1, H1F0, MAFF, ATF4, CNGA1, HARS2, NFIL3, TIPIN, HSPA5, MICAL2, EHF, XBP1, NUCB1, RNF112, MEF2A, ZNF184, FUS, TAF1D, SEPT6, CSNK1B	CMSS1, BCS1L, ID3, MRTO4, GPATCH4, JUN, PRDX1, TXNRD1, HMOX1, DDX47, FKBP4, NHP2, GNA14, RAD23B, HMGCR, EIF3J, RHOB, SURF6, HSPH1, TRMT6, MRPS26, MOCS3, MRPL15, MRPL16, UBE2J2, LIMK2, TUBB3, PDCD5, SNRNP70, ALYREF, PRKCA, PANK3, CKMT1B, MFAP1, WARS, MOCS1, TUBB2B, TUBB6, BUD23, THAP1, DHCR7	82	25	0.759604	0.794166	RCAN1, HES1, TRA2B, MX2, MX1, SSB, DARS, YARS, HDAC1, PPP1R8, USF1, MOV10, ACADM, SEPT7, MRPL32, RAB19, DCN, ATF1, RND1, RAP1B, DDIT3, RBMS2, TMPO, MAFF, ATF4, UBE2D3, EIF4E, CNGA1, JUNB, C7H19orf66, IRF1, PAIP2, GNA14, TDRD7, DNAJA1, NFIL3, MB21D1, ZUFSP, PAPD4, APEX1, RAB8B, ARID5A, DUSP11, XDH, RBM18, ELF1, ZMYM5, MASTL, HSPA14, RIPK2, RBM7, SWAP70, TRIM21, LMO2, UBE2L6, ATF3, RSRC2, OAS2, ZFP…	RAB6B, ID3, S100A16, HIST2H2AC, LOC504599, TXNRD1, HMOX1, RASL11B, FOS, CYP26B1, RHOB, PFKFB3, HSF1, TIGD5, POU2AF1, LIMK2, MAPK1, ADCY7, ARL4D, IGF1R, DICER1, MOCS1, MARF1, RAB30, GRK2	229	53	7.94752e-06	0.998835	CCT8, CMSS1, TRMT10C, GTF2E1, NCBP2, TRA2B, MLF1, MRPL3, HMGN1, MX2, MX1, IMP4, ZC3H15, SSB, ACTR3, NIFK, HSPD1, EEF1B2, BCS1L, MRPL44, YARS, MRTO4, NDUFS2, USF1, GPATCH4, PHTF1, MOV10, SARS, TAF13, RTCA, DNTTIP2, C3H1orf52, ACADM, JUN, CMPK1, PRDX1, YBX1, EXO5, GNAI1, DNAJC2, TES, SEPT7, LSM5, HNRNPA2B1, MRPL32, RAB19, SSBP1, CCDC59, UBE2N, HNRNPA1, TWF1, CCT2, RAP1B, LLPH, SHMT2, SNRPF, TMPO, T…	TNK2, MAP3K13, ACVR1, S100A4, HIST2H2AC, HBP1, MET, NR4A1, DGKA, HSP90B1, RIMKLB, CYP2U1, RASL11B, JUND, RAB3A, RFX2, CXXC5, NFIB, RPP25L, FOS, ACTG2, KIF3C, HSPA5, PFKFB3, PTGIS, OPLAH, MICAL2, PAX6, EHF, DSTYK, PI4KA, SEPT5, MAF, ADCY7, NUCB1, MYO1D, MYH10, RNF112, NFE2L1, MEF2A, XRCC3, ZNF397, RHOT2, CLCN7, MARF1, GTF2I, ACTA2, MTR, ARID5B, RAB30, E2F8, SEPT6, CSNK1B
GO:0003676	nucleic acid binding	8	MF	870	20	20	0.937758	0.568801	RCAN1, HES1, HBP1, DCN, NR4A1, DDIT3, RBMS2, HSP90B1, H1F0, MAFF, ATF4, NFIL3, TIPIN, EHF, XBP1, NUCB1, MEF2A, ZNF184, FUS, TAF1D	CMSS1, MRTO4, GPATCH4, JUN, PRDX1, DDX47, NHP2, RAD23B, EIF3J, SURF6, TRMT6, MRPS26, MRPL15, MRPL16, PDCD5, SNRNP70, ALYREF, MFAP1, BUD23, THAP1	56	9	0.429477	0.995925	RCAN1, HES1, TRA2B, SSB, DARS, YARS, HDAC1, PPP1R8, USF1, MOV10, MRPL32, DCN, ATF1, DDIT3, RBMS2, TMPO, MAFF, ATF4, EIF4E, JUNB, C7H19orf66, IRF1, PAIP2, TDRD7, NFIL3, MB21D1, ZUFSP, APEX1, ARID5A, DUSP11, RBM18, ELF1, ZMYM5, RBM7, SWAP70, TRIM21, LMO2, ATF3, RSRC2, OAS2, ZFP36, IRF3, LUC7L3, CNP, GPBP1, DNAJC21, TREX1, SRSF3, CMTR1, ZNRD1, HMGN4, SBDS, SMNDC1, CNOT7, LSM1, RPL39	S100A16, HIST2H2AC, LOC504599, FOS, HSF1, TIGD5, POU2AF1, DICER1, MARF1	169	23	3.03944e-09	0.999991	CMSS1, TRMT10C, GTF2E1, NCBP2, TRA2B, MLF1, MRPL3, HMGN1, IMP4, ZC3H15, SSB, NIFK, EEF1B2, MRPL44, YARS, MRTO4, USF1, GPATCH4, PHTF1, MOV10, TAF13, RTCA, DNTTIP2, C3H1orf52, JUN, PRDX1, YBX1, EXO5, DNAJC2, TES, LSM5, HNRNPA2B1, MRPL32, SSBP1, CCDC59, UBE2N, HNRNPA1, LLPH, SNRPF, TMPO, EIF3D, MRPS35, STRAP, ETV6, H2AFZ, EIF4E, MRPL1, CCDC124, JUNB, C7H19orf66, EIF3G, GTF2F1, IRF1, PHAX, NHP2, ETF1…	S100A4, HIST2H2AC, HBP1, NR4A1, HSP90B1, JUND, RFX2, CXXC5, NFIB, RPP25L, FOS, PAX6, EHF, MAF, NUCB1, NFE2L1, MEF2A, XRCC3, ZNF397, MARF1, GTF2I, ARID5B, E2F8
GO:0003723	RNA binding	9	MF	486	6	15	0.999474	0.27131	HBP1, DCN, RBMS2, HSP90B1, H1F0, FUS	CMSS1, MRTO4, PRDX1, DDX47, NHP2, EIF3J, SURF6, TRMT6, MRPS26, MRPL15, MRPL16, SNRNP70, ALYREF, MFAP1, BUD23	28	3	0.81966	0.99889	TRA2B, SSB, YARS, PPP1R8, MOV10, MRPL32, DCN, RBMS2, EIF4E, C7H19orf66, PAIP2, TDRD7, APEX1, DUSP11, RBM18, RBM7, TRIM21, RSRC2, OAS2, ZFP36, LUC7L3, CNP, SRSF3, SBDS, SMNDC1, CNOT7, LSM1, RPL39	S100A16, DICER1, MARF1	121	5	5.05354e-11	1	CMSS1, TRMT10C, NCBP2, TRA2B, MRPL3, IMP4, ZC3H15, SSB, NIFK, EEF1B2, MRPL44, YARS, MRTO4, MOV10, RTCA, DNTTIP2, C3H1orf52, PRDX1, YBX1, DNAJC2, TES, LSM5, HNRNPA2B1, MRPL32, CCDC59, UBE2N, HNRNPA1, LLPH, SNRPF, EIF3D, MRPS35, STRAP, EIF4E, MRPL1, CCDC124, C7H19orf66, EIF3G, PHAX, NHP2, ETF1, HSPA9, TDRD7, RPF2, HBS1L, EZR, SRP19, APEX1, ERH, ZC3H14, EIF3J, MRPS5, MRPS9, DUSP11, SRSF7, PNO1, SURF…	S100A4, HBP1, HSP90B1, RPP25L, MARF1
GO:0005201	extracellular matrix structural constituent	10	MF	11	6	0	2.63797e-07	1	COL4A4, COL4A3, COL1A2, FBN1, COL1A1, COL11A2		0	0	1	1			0	7	1	2.7568e-07		COL4A4, COL4A3, COL1A2, FBN1, COL4A1, COL4A2, COL1A1
GO:0005539	glycosaminoglycan binding	11	MF	36	7	2	5.62012e-05	0.189586	FN1, DCN, ECM2, CTGF, FBN1, LTBP2, CD44	CXCL5, PDCD5	5	1	0.0524291	0.490858	DCN, CXCL5, CXCL10, CD44, FGF2	CTGF	7	6	0.162637	0.00793105	CXCL5, CXCL10, CXCL11, THBS1, FGF2, PDCD5, C1QBP	FN1, ECM2, CTGF, FBN1, LTBP2, VEGFB
GO:0004872	receptor activity	12	MF	107	12	2	4.05654e-06	0.561222	ITGB5, MET, AQP1, LGR5, NR4A1, CNGA1, ADGRE5, LOXL2, MED4, ITGB1, PLAUR, CHRNB1	PTGDR, ABHD2	11	3	0.0217178	0.26394	IFNAR2, CXCR4, IL22RA1, SMAGP, CNGA1, F2RL1, CD40, PLAUR, CXCL16, LGALS3BP, FAS	AQP1, IGF1R, ABHD2	12	13	0.443603	0.000364079	IFNAR2, P2RY1, CXCR4, IL22RA1, F2RL1, PTGDR, CD40, CXCL16, ADORA2B, LGALS3BP, CRCP, FAS	ITGB5, ACVR1, NECTIN4, F3, MET, AQP1, LGR5, NR4A1, PKD2, ADGRE5, SIGMAR1, CHRM4, PLAUR
GO:0060089	molecular transducer activity	13	MF	107	12	2	4.05654e-06	0.561222	ITGB5, MET, AQP1, LGR5, NR4A1, CNGA1, ADGRE5, LOXL2, MED4, ITGB1, PLAUR, CHRNB1	PTGDR, ABHD2	11	3	0.0217178	0.26394	IFNAR2, CXCR4, IL22RA1, SMAGP, CNGA1, F2RL1, CD40, PLAUR, CXCL16, LGALS3BP, FAS	AQP1, IGF1R, ABHD2	12	13	0.443603	0.000364079	IFNAR2, P2RY1, CXCR4, IL22RA1, F2RL1, PTGDR, CD40, CXCL16, ADORA2B, LGALS3BP, CRCP, FAS	ITGB5, ACVR1, NECTIN4, F3, MET, AQP1, LGR5, NR4A1, PKD2, ADGRE5, SIGMAR1, CHRM4, PLAUR
GO:0005102	receptor binding	14	MF	200	10	11	0.0439288	0.00283699	EFNA1, SEMA3C, AQP1, HSP90B1, TGFBI, CTGF, FBN1, MED4, PLAUR, SERPINE1	EDN2, SPX, UCHL1, CXCL5, GNA14, ZPR1, EDN1, YWHAG, PLAT, CDC42EP2, FADD	23	11	0.000964587	0.00102899	SNX4, IL6, SMAGP, RND1, USP15, TMPO, SPX, CXCL8, CXCL5, GRO1, CXCL10, ICAM1, C3, GNA14, DNAJA1, SNW1, FGF2, PLAUR, CCL5, CXCL16, EDN1, C27H8orf4, CDC42EP2	EDN2, WNT2, AQP1, KITLG, RASL11B, ARRDC3, CTGF, NPPB, SLC9A3R1, PIK3R1, GRK2	30	25	0.134859	7.46102e-06	IL6, GNAI1, USP15, TMPO, SPX, STRAP, CXCL8, CXCL5, GRO1, CXCL10, CXCL11, ICAM1, C3, PPP2CA, GNA14, DNAJA1, FYN, SNW1, HMGB1, IL18, ZPR1, HSPA8, FGF2, CCL5, C1QBP, CXCL16, EDN1, C27H8orf4, CDC42EP2, FADD	TNK2, NECTIN4, EFNA1, S100A4, SEMA3C, WNT2, AQP1, KITLG, HSP90B1, PKD2, SPP1, RASL11B, TGFBI, ARRDC3, CTGF, FBN1, TGFB2, NPPB, TGFB1, PLAUR, SERPINE1, PDGFA, MARCH8, VEGFB, IGF2
GO:0004175	endopeptidase activity	15	MF	95	4	2	0.311953	0.648068	TMEM59, MMP14, HTRA2, PLAU	UCHL1, PLAT	17	1	4.33955e-05	0.85127	USP37, PSMA5, TMEM59, PSMA2, PRSS2, USP15, CASP6, PSMA3, CASP4, PSMA4, PSMB8, PSMB9, CFB, C2, CASP3, PLAU, CTSC	TPP1	19	8	0.0397329	0.120319	USP16, USP37, PSMA5, PSMA2, PRSS2, USP15, CASP6, PSMA3, USP12, PSMA7, CASP4, PSMA1, PSMA4, PSMB8, PSMB9, CFB, C2, CASP3, CTSC	ECE2, ECE1, F3, MMP14, HTRA2, MMP2, HTRA1, PLAU
GO:0005125	cytokine activity	16	MF	27	0	2	1	0.0832855		CXCL5, EDN1	8	2	5.22899e-05	0.0771484	IL6, CXCL8, CXCL5, GRO1, CXCL10, CCL5, CXCL16, EDN1	WNT2, KITLG	10	5	0.000286438	0.00468238	IL6, CXCL8, CXCL5, GRO1, CXCL10, CXCL11, IL18, CCL5, CXCL16, EDN1	WNT2, KITLG, SPP1, TGFB2, TGFB1

## Sheet: Cellular Component
ID	Term	TopToBottom	Ont	N	CpGvsCon.Up	CpGvsCon.Down	CpGvsCon.P.Up	CpGvsCon.P.Down	CpGvsCon.up_genes	CpGvsCon.down_genes	pl_CvsCon.Up	pl_CvsCon.Down	pl_CvsCon.P.Up	pl_CvsCon.P.Down	pl_CvsCon.up_genes	pl_CvsCon.down_genes	pl_CvsCpG.Up	pl_CvsCpG.Down	pl_CvsCpG.P.Up	pl_CvsCpG.P.Down	pl_CvsCpG.up_genes	pl_CvsCpG.down_genes
GO:0031012	extracellular matrix	1	CC	102	20	2	2.99398e-11	0.735292	COL3A1, FN1, COL4A4, COL4A3, COL11A1, COL1A2, DCN, HSP90B1, TGFBI, SPARC, LOXL2, ECM2, COL12A1, CTGF, MMP14, FBN1, LTBP2, COL1A1, COL11A2, SERPINE1	PRDX1, MFAP1	3	3	0.951579	0.320061	LUM, DCN, LGALS3BP	WNT2, TIMP3, CTGF	7	27	0.993357	2.35784e-12	SOD1, PRDX1, CCT2, HSPA9, HSPA8, LGALS3BP, MFAP1	FN1, COL4A4, COL4A3, MFAP2, COL11A1, F3, COL1A2, WNT2, HSP90B1, TGFBI, SPARC, ECM2, COL12A1, CTGF, MMP14, FBN1, LTBP2, COL4A1, COL4A2, TGFB2, VWA1, MMP2, TGFB1, MFAP4, COL1A1, SERPINE1, HTRA1
GO:0005578	proteinaceous extracellular matrix	2	CC	57	17	0	4.41652e-14	1	COL3A1, FN1, COL4A4, COL4A3, COL11A1, COL1A2, DCN, TGFBI, SPARC, LOXL2, ECM2, COL12A1, CTGF, FBN1, LTBP2, COL1A1, COL11A2		3	3	0.617552	0.0802568	LUM, DCN, LGALS3BP	WNT2, TIMP3, CTGF	1	21	0.999431	3.18196e-14	LGALS3BP	FN1, COL4A4, COL4A3, MFAP2, COL11A1, COL1A2, WNT2, TGFBI, SPARC, ECM2, COL12A1, CTGF, FBN1, LTBP2, COL4A1, COL4A2, VWA1, MMP2, TGFB1, MFAP4, COL1A1
GO:0000932	P-body	3	CC	30	0	0	1	1			9	1	6.75073e-05	0.466912	CNOT9, MOV10, PSMA2, EIF4E, TRIM21, ZFP36, PSMA4, CNOT7, LSM1	LIMD1	10	0	0.00463871	1	CNOT9, PNRC2, MOV10, PSMA2, EIF4E, TRIM21, PSMA4, LSM3, CNOT7, LSM1
GO:0005634	nucleus	4	CC	1661	40	39	0.947583	0.380503	HES1, DNAJB11, SESN2, HBP1, AQP1, CSRP2, BTG1, NR4A1, DDIT3, RBMS2, HSP90B1, TPI1, H1F0, MAFF, ATF4, SPARC, CDKN2B, LOXL2, BNIP3L, NFIL3, CITED2, TIPIN, UACA, HTRA2, LBH, PTGES, MED4, PKIG, MICAL2, EHF, XBP1, YPEL2, MEF2A, ZNF184, YPEL3, FUS, BNIP3, TAF1D, LDHA, CSNK1B	CMSS1, KPNA6, WDR12, ID3, MRTO4, JUN, PRDX1, HMOX1, DDX47, FKBP4, UCHL1, NHP2, RAD23B, PPM1G, RHOB, SURF6, HSPH1, TRMT6, MRPS26, NDRG1, RRS1, ZPR1, TOR1AIP1, LIMK2, RANBP1, TUBB3, PDCD5, BLVRB, SNRNP70, ALYREF, PRKCA, MFAP1, WARS, TRMT61A, TUBB2B, BUD23, THAP1, CCDC86, CCND1	104	29	0.441285	0.850953	HES1, TRA2B, NDUFB5, RSRC1, MX2, MX1, SSB, SPC25, USP37, CNOT9, HDAC1, PPP1R8, FAM76A, TADA1, USF1, STRIP1, PSMA5, GTF2B, ACADM, NASP, PSMA2, NUB1, NAP1L1, BTG1, SMAGP, ATF1, USP15, DDIT3, RBMS2, MED21, PYROXD1, TPI1, MAFF, ATF4, GNPDA2, ENOPH1, JUNB, C7H19orf66, IRF1, MAT2B, CDKN2B, ANXA1, TMEM8B, BNIP3L, DNAJA1, NFIL3, CCNC, CITED2, PAPD4, APEX1, PCLAF, PSMA3, SNW1, ARID5A, DUSP11, RSAD2, ELF1,…	ID3, S100A16, HIST2H2AC, LOC504599, IPO13, AQP1, HMOX1, FOS, LBH, RHOB, ID2, HSF1, TIGD5, NDRG1, POU2AF1, UBE4A, HSPB8, LIMK2, MAPK1, PLA2G15, MED11, ARL4D, PIK3R1, TPPP, DICER1, LIMD1, CCNF, SLX1A, CCND1	264	58	7.28223e-07	0.999964	SOD1, USP16, CMSS1, TRMT10C, PCNP, NAA50, GTF2E1, NCBP2, TRA2B, NDUFB5, NMD3, MLF1, RSRC1, KPNA6, PSMG1, HMGN1, MX2, MX1, IMP4, ZC3H15, SSB, SPC25, NIFK, WDR12, USP37, CNOT9, MRPL44, PTMA, FAM76A, NUDC, PNRC2, MRTO4, NDUFS2, USF1, PHTF1, STRIP1, PSMA5, TAF13, RTCA, DNTTIP2, GTF2B, C3H1orf52, ACADM, JUN, CMPK1, NASP, PRDX1, YBX1, EXO5, MYCBP, GNAI1, DNAJC2, TES, LSM5, HNRNPA2B1, PSMA2, CHCHD3, NUB…	TNK2, BDH1, CDCA7, S100A4, HIST2H2AC, HBP1, AQP1, FAM131B, CSRP2, NR4A1, SMARCD1, HSP90B1, ING4, CBY1, JUND, RFX2, CXXC5, SPARC, NFIB, FAM214B, RPP25L, SIGMAR1, UACA, FOS, HTRA2, PSME4, LBH, ID2, PTGIS, MICAL2, PAX6, EHF, JADE1, HSPB8, MAF, MMP2, PLA2G15, TGFB1, YPEL2, MED11, MYH10, NFE2L1, EZH1, DCXR, TPPP, MEF2A, XRCC3, DAG1, ZNF397, CCNF, DNASE1, YPEL3, GTF2I, BNIP3, ARID5B, E2F8, CDK2AP2, CSN…
GO:0030529	intracellular ribonucleoprotein complex	5	CC	349	0	10	1	0.428059		CMSS1, WDR12, NHP2, SURF6, MRPS26, MRPL15, RRS1, MRPL16, SNRNP70, ALYREF	20	3	0.801132	0.984821	TRA2B, SSB, CNOT9, PPP1R8, MOV10, MRPL32, PSMA2, EIF4E, TDRD7, SNW1, HSPA14, TRIM21, ZFP36, LUC7L3, PSMA4, MVP, SMNDC1, CNOT7, LSM1, RPL39	HSF1, DICER1, LIMD1	78	1	4.22968e-05	1	CMSS1, TRA2B, MRPL47, MRPS22, MRPL3, IMP4, SSB, WDR12, AAMP, CNOT9, MRPL44, PNRC2, MRPL24, MOV10, MRPL37, YBX1, LSM5, HNRNPA2B1, MRPL32, PSMA2, HNRNPA1, SNRPF, MRPS35, MRPL51, TMA16, EIF4E, MRPL1, KRI1, NHP2, RPS6, TDRD7, MRPL50, LTV1, SRP19, RPS27L, RSL24D1, SNW1, MRPS5, MRPS9, MRPL35, SURF6, HSPA14, MRPS26, EIF6, MRPL15, RRS1, RPL7, MRPS28, CWC15, HSPA8, MRPL17, TRIM21, MRPL16, PLRG1, RPL13, SN…	VWA1
GO:1990904	ribonucleoprotein complex	6	CC	349	0	10	1	0.428059		CMSS1, WDR12, NHP2, SURF6, MRPS26, MRPL15, RRS1, MRPL16, SNRNP70, ALYREF	20	3	0.801132	0.984821	TRA2B, SSB, CNOT9, PPP1R8, MOV10, MRPL32, PSMA2, EIF4E, TDRD7, SNW1, HSPA14, TRIM21, ZFP36, LUC7L3, PSMA4, MVP, SMNDC1, CNOT7, LSM1, RPL39	HSF1, DICER1, LIMD1	78	1	4.22968e-05	1	CMSS1, TRA2B, MRPL47, MRPS22, MRPL3, IMP4, SSB, WDR12, AAMP, CNOT9, MRPL44, PNRC2, MRPL24, MOV10, MRPL37, YBX1, LSM5, HNRNPA2B1, MRPL32, PSMA2, HNRNPA1, SNRPF, MRPS35, MRPL51, TMA16, EIF4E, MRPL1, KRI1, NHP2, RPS6, TDRD7, MRPL50, LTV1, SRP19, RPS27L, RSL24D1, SNW1, MRPS5, MRPS9, MRPL35, SURF6, HSPA14, MRPS26, EIF6, MRPL15, RRS1, RPL7, MRPS28, CWC15, HSPA8, MRPL17, TRIM21, MRPL16, PLRG1, RPL13, SN…	VWA1
GO:0044420	extracellular matrix component	7	CC	22	8	1	1.5781e-07	0.416659	COL4A4, COL4A3, COL1A2, SPARC, LOXL2, FBN1, LTBP2, COL1A1	MFAP1	1	0	0.74747	1	LUM		1	12	0.961491	1.85059e-10	MFAP1	COL4A4, COL4A3, MFAP2, COL1A2, SPARC, FBN1, LTBP2, COL4A1, COL4A2, VWA1, MFAP4, COL1A1
GO:0005581	collagen trimer	8	CC	14	8	0	3.17383e-09	1	COL3A1, COL4A4, COL4A3, COL11A1, COL1A2, COL12A1, COL1A1, COL11A2		1	0	0.591106	1	LUM		0	8	1	2.21927e-07		COL4A4, COL4A3, COL11A1, COL1A2, COL12A1, COL4A1, COL4A2, COL1A1
GO:0005615	extracellular space	9	CC	208	16	7	0.000138367	0.148216	FN1, FABP3, COL1A2, SEMA3C, DCN, TPI1, SPARC, LOXL2, ECM2, CTGF, FBN1, SERPINE3, NUCB1, COL1A1, SERPINE1, PLAU	PRDX1, EDN2, SPX, CXCL5, ENO3, EDN1, PLAT	27	6	3.14197e-05	0.176347	FABP3, MOV10, IL6, PRSS2, LUM, DCN, SPX, TPI1, CXCL8, CXCL5, GRO1, CXCL10, C3, ANXA1, B2M, MTHFD2, XDH, CCL5, CXCL16, CNP, LGALS3BP, EDN1, SERPINB6, PLAU, CTSC, RPL39, PGK1	EDN2, WNT2, KITLG, TIMP3, CTGF, PLA2G15	28	30	0.328411	3.40597e-08	SOD1, MOV10, PRDX1, IL6, PRSS2, SPX, CXCL8, CXCL5, GRO1, CXCL10, CXCL11, C3, ANXA1, EZR, THBS1, B2M, MTHFD2, XDH, HMGB1, YWHAZ, IL18, HSPA8, CCL5, CXCL16, CNP, LGALS3BP, EDN1, CTSC	FN1, S100A4, F3, COL1A2, SEMA3C, WNT2, KITLG, CRELD2, SPP1, SPARC, ECM2, CTGF, FBN1, SERPINE3, PTGIS, EXT2, TGFB2, VWA1, PLA2G15, TGFB1, NUCB1, MFAP4, COL1A1, DAG1, SERPINE1, PDGFA, HTRA1, PLAU, VEGFB, IGF2
GO:0031226	intrinsic component of plasma membrane	10	CC	131	14	2	1.72281e-06	0.692825	UPK1B, ITGB5, CLDN1, TRPC1, EFNA1, AQP1, LGR5, SLC38A2, SLC2A3, CNGA1, HTRA2, ITGB1, PLAUR, CHRNB1	SLC43A2, ABHD6	12	6	0.0437999	0.0237308	IFNAR2, CLDN1, IL6, SMAGP, SLC38A2, SLC2A3, CNGA1, ICAM1, F2RL1, CD40, PLAUR, FAS	SLC5A3, AQP1, KCNB2, SCN4B, SLC43A2, ABHD6	8	15	0.978885	0.000374169	IFNAR2, CLDN1, SLC16A1, IL6, ICAM1, F2RL1, CD40, FAS	SLC5A3, ITGB5, TRPC1, ACVR1, NECTIN4, EFNA1, AQP1, LGR5, PKD2, HTRA2, SCN4B, STIM1, PLAUR, SLC43A2, SLC6A6
GO:0005887	integral component of plasma membrane	11	CC	121	13	2	4.00189e-06	0.651247	UPK1B, ITGB5, CLDN1, TRPC1, AQP1, LGR5, SLC38A2, SLC2A3, CNGA1, HTRA2, ITGB1, PLAUR, CHRNB1	SLC43A2, ABHD6	12	6	0.0253419	0.0165278	IFNAR2, CLDN1, IL6, SMAGP, SLC38A2, SLC2A3, CNGA1, ICAM1, F2RL1, CD40, PLAUR, FAS	SLC5A3, AQP1, KCNB2, SCN4B, SLC43A2, ABHD6	8	14	0.960509	0.000542666	IFNAR2, CLDN1, SLC16A1, IL6, ICAM1, F2RL1, CD40, FAS	SLC5A3, ITGB5, TRPC1, ACVR1, NECTIN4, AQP1, LGR5, PKD2, HTRA2, SCN4B, STIM1, PLAUR, SLC43A2, SLC6A6
GO:0001527	microfibril	12	CC	6	2	1	0.0112344	0.125353	FBN1, LTBP2	MFAP1	0	0	1	1			1	4	0.560731	8.69955e-05	MFAP1	MFAP2, FBN1, LTBP2, MFAP4
GO:0005604	basement membrane	13	CC	13	5	0	3.9848e-05	1	COL4A4, COL4A3, SPARC, LOXL2, FBN1		0	0	1	1			0	7	1	2.51114e-06		COL4A4, COL4A3, SPARC, FBN1, COL4A1, COL4A2, VWA1
GO:0016021	integral component of membrane	14	CC	929	37	16	0.00382625	0.808704	UPK1B, ITGB5, CLDN1, TRPC1, ST7L, TMEM59, MET, AQP1, INSIG1, LGR5, SLC38A2, SLC2A3, CNGA1, ADGRE5, BNIP3L, GJA1, IGF2R, MMP14, HTRA2, ST3GAL5, PTGES, ITGB1, GGT7, SERINC3, CD44, TMEM206, XBP1, PIK3IP1, IGFLR1, PLAUR, CHRNB1, RNF112, ORMDL3, ZFYVE27, SCD, BNIP3, FADS2	BCS1L, HMGCR, PTGDR, SELENOI, FITM2, TMEM65, DHRS3, UBE2J2, SLC25A34, TOR1AIP1, TOMM40, SLC43A2, ABHD2, ABHD6, DHCR7, NSDHL	47	25	0.882048	0.0306715	IFNAR2, CD47, CLDN1, NDUFB5, PLSCR1, CXCR4, IFI6, IL22RA1, HSD3B1, DRAM2, TMEM59, IL6, SMAGP, SLC38A2, OLR1, SLC2A3, CNGA1, ICAM1, ERAP2, TMEM8B, BNIP3L, TMEM268, F2RL1, L2HGDH, TMX1, SYNJ2BP, PEX13, GGTA1, VAMP7, CD40, GRINA, EXT1, CD44, HSD17B12, PLAUR, EMP3, CXCL16, TMEM106A, SLC25A19, ARL6IP5, SHISA5, FAS, SCD, BNIP3, FUT10, YIPF6, TMEM27	SLC5A3, DHRS9, ATG9A, SLC6A17, AQP1, KITLG, TMEM184B, SCAMP4, SLC35A4, REEP4, GGCX, SELENOI, SLC2A8, FITM2, KCNB2, SCN4B, ADCY7, SLC43A2, TMEM101, IGF1R, ABHD2, ABHD6, SNN, LFNG, TMEM151A	62	73	1	4.32916e-07	IFNAR2, CD47, CLDN1, NDUFB5, P2RY1, PLSCR1, WRB, ARL6IP6, CXCR4, BCS1L, IFI6, IL22RA1, HSD3B1, SLC16A1, DRAM2, LOC534742, UQCRH, IL6, HERPUD2, CHCHD3, SLC25A3, C6H4orf32, DNAJB14, ICAM1, YIPF5, FDFT1, TMEM8B, TMEM268, PEX3, F2RL1, TMX1, PTGDR, CNIH1, VTI1B, SYNJ2BP, PEX13, GGTA1, ZDHHC20, VAMP7, TMEM230, CD40, GRINA, TMEM65, EMC2, UQCRB, DHRS3, CNEP1R1, TOMM40, CXCL16, ADORA2B, LRRC59, TMEM106A, …	SLC5A3, ITGB5, ECE2, TRPC1, DHRS9, ACVR1, SLC9A1, ECE1, NECTIN4, SLC6A17, F3, C1GALT1, MET, AQP1, INSIG1, LGR5, KITLG, CPT1B, CYP2U1, PKD2, ADGRE5, SLC44A2, SIGMAR1, TMEM245, IGF2R, MMP14, HTRA2, FNDC4, TMEM214, GGT7, SERINC3, PTGIS, TMEM189, NCAM1, SCN4B, DPAGT1, STIM1, EXT2, CHRM4, PIK3IP1, TMEM231, ADCY7, PLD3, PLAUR, PIGS, SLC43A2, RNF112, NFE2L1, CACNB1, ORMDL3, TMEM101, DAG1, TCTA, CCDC51, …
GO:0031224	intrinsic component of membrane	15	CC	944	38	16	0.00255551	0.825025	UPK1B, ITGB5, CLDN1, TRPC1, EFNA1, ST7L, TMEM59, MET, AQP1, INSIG1, LGR5, SLC38A2, SLC2A3, CNGA1, ADGRE5, BNIP3L, GJA1, IGF2R, MMP14, HTRA2, ST3GAL5, PTGES, ITGB1, GGT7, SERINC3, CD44, TMEM206, XBP1, PIK3IP1, IGFLR1, PLAUR, CHRNB1, RNF112, ORMDL3, ZFYVE27, SCD, BNIP3, FADS2	BCS1L, HMGCR, PTGDR, SELENOI, FITM2, TMEM65, DHRS3, UBE2J2, SLC25A34, TOR1AIP1, TOMM40, SLC43A2, ABHD2, ABHD6, DHCR7, NSDHL	47	25	0.903214	0.0357012	IFNAR2, CD47, CLDN1, NDUFB5, PLSCR1, CXCR4, IFI6, IL22RA1, HSD3B1, DRAM2, TMEM59, IL6, SMAGP, SLC38A2, OLR1, SLC2A3, CNGA1, ICAM1, ERAP2, TMEM8B, BNIP3L, TMEM268, F2RL1, L2HGDH, TMX1, SYNJ2BP, PEX13, GGTA1, VAMP7, CD40, GRINA, EXT1, CD44, HSD17B12, PLAUR, EMP3, CXCL16, TMEM106A, SLC25A19, ARL6IP5, SHISA5, FAS, SCD, BNIP3, FUT10, YIPF6, TMEM27	SLC5A3, DHRS9, ATG9A, SLC6A17, AQP1, KITLG, TMEM184B, SCAMP4, SLC35A4, REEP4, GGCX, SELENOI, SLC2A8, FITM2, KCNB2, SCN4B, ADCY7, SLC43A2, TMEM101, IGF1R, ABHD2, ABHD6, SNN, LFNG, TMEM151A	62	74	1	3.39709e-07	IFNAR2, CD47, CLDN1, NDUFB5, P2RY1, PLSCR1, WRB, ARL6IP6, CXCR4, BCS1L, IFI6, IL22RA1, HSD3B1, SLC16A1, DRAM2, LOC534742, UQCRH, IL6, HERPUD2, CHCHD3, SLC25A3, C6H4orf32, DNAJB14, ICAM1, YIPF5, FDFT1, TMEM8B, TMEM268, PEX3, F2RL1, TMX1, PTGDR, CNIH1, VTI1B, SYNJ2BP, PEX13, GGTA1, ZDHHC20, VAMP7, TMEM230, CD40, GRINA, TMEM65, EMC2, UQCRB, DHRS3, CNEP1R1, TOMM40, CXCL16, ADORA2B, LRRC59, TMEM106A, …	SLC5A3, ITGB5, ECE2, TRPC1, DHRS9, ACVR1, SLC9A1, ECE1, NECTIN4, EFNA1, SLC6A17, F3, C1GALT1, MET, AQP1, INSIG1, LGR5, KITLG, CPT1B, CYP2U1, PKD2, ADGRE5, SLC44A2, SIGMAR1, TMEM245, IGF2R, MMP14, HTRA2, FNDC4, TMEM214, GGT7, SERINC3, PTGIS, TMEM189, NCAM1, SCN4B, DPAGT1, STIM1, EXT2, CHRM4, PIK3IP1, TMEM231, ADCY7, PLD3, PLAUR, PIGS, SLC43A2, RNF112, NFE2L1, CACNB1, ORMDL3, TMEM101, DAG1, TCTA, C…
