# Supplementary material for: Bacterial and viral pathogen-associated molecular patterns induce divergent early transcriptomic landscapes in a bovine macrophage cell line
Source: BMC Genomics. 2019 Jan 8;20:15. doi: 10.1186/s12864-018-5411-5 (PMC6323673; doi:10.1186/s12864-018-5411-5)
Supplement: Supplementary file 5 — TNF and IRF7 Upstream regulated genes by CpG and poly(I:C), respectively (XLS 35 kb) [file 12864_2018_5411_MOESM5_ESM.xls]

## Sheet: CpG
© 2000-2017 QIAGEN. All rights reserved.		TNF Upstream regulated genes
ID	Genes in dataset	Prediction (based on measurement direction)	Expr Fold Change	Findings
528390	NR4A1	Activated	3.177	Upregulates (6)
528782	TNFRSF4	Activated	2.683	Upregulates (5)
535379	ABCA1	Activated	2.532	Upregulates (15)
282359	SLC2A4	Inhibited	2.279	Downregulates (16)
539630	CYP27B1	Activated	2.24	Upregulates (5)
524813	FOXF1	Activated	2.1	Upregulates (1)
505165	RRAD	Activated	2.008	Upregulates (1)
281408	PLAU	Activated	1.898	Upregulates (12)
614712	THY1	Activated	1.741	Upregulates (1)
282143	APLN	Activated	1.733	Upregulates (8)
281983	PLAUR	Activated	1.727	Upregulates (3)
535415	HDAC9	Activated	1.723	Upregulates (1)
280986	AGER	Activated	1.694	Upregulates (9)
508367	MAP3K14	Activated	1.693	Upregulates (1)
539361	SREBF1	Inhibited	1.692	Downregulates (3)
617914	MAFF	Activated	1.678	Upregulates (3)
505422	EHF	Activated	1.664	Upregulates (10)
509459	CPT1B	Inhibited	1.647	Downregulates (1)
788926	HK2	Affected	1.576	Regulates (4)
617470	IL18BP	Activated	1.576	Upregulates (1)
282127	ZFP36	Activated	1.572	Upregulates (2)
407142	COL2A1	Inhibited	1.57	Downregulates (4)
506526	ITGA10	Inhibited	1.555	Downregulates (1)
525504	MST1R	Inhibited	1.54	Downregulates (1)
777788	DDIT3	Activated	1.531	Upregulates (7)
504625	SORBS1	Inhibited	1.53	Downregulates (1)
100124505	PDE4B	Activated	1.524	Upregulates (2)
528842	NEFH	Inhibited	-1.544	Upregulates (2)
525659	GCLM	Inhibited	-1.577	Upregulates (7)
282388	TXNRD1	Inhibited	-1.622	Upregulates (1)
522509	PDE7B	Activated	-1.737	Downregulates (1)
513221	HMOX1	Inhibited	-1.826	Upregulates (11)
532119	BDKRB1	Inhibited	-1.93	Upregulates (5)
538690	ID3	Affected	-2.038	Regulates (1)
614027	SIRT3	Activated	-2.197	Downregulates (2)
497011	ID1	Activated	-2.47	Downregulates (1)
511470	CYP1B1	Inhibited	-2.478	Upregulates (4)
613667	CXCL2	Inhibited	-2.678	Upregulates (68)
282870	CYP1A1	Activated	-2.842	Downregulates (2)
512486	GBP1	Inhibited	-4.181	Upregulates (10)

## Sheet: pIC
© 2000-2017 QIAGEN. All rights reserved.			IRF7 Upstream regulated genes
ID	Genes in dataset	Prediction (based on measurement direction)	Expr Fold Change	Findings
614589	ZC3HAV1	Activated	4.377	Upregulates (1)
508333	ZBP1	Activated	389.75	Upregulates (2)
509740	XAF1	Activated	32.281	Upregulates (1)
515202	USP18	Activated	180.465	Upregulates (2)
509471	UBE2L6	Activated	6.245	Upregulates (3)
497204	UBA7	Activated	17.029	Upregulates (1)
516599	TRIM5	Activated	49.459	Upregulates (1)
359715	TRIM21	Activated	14.315	Upregulates (1)
282099	TREX1	Activated	3.533	Upregulates (1)
507215	TNFSF10	Activated	3838.17	Upregulates (7)
506702	TDRD7	Activated	3.307	Upregulates (1)
281586	TAP2	Activated	1.554	Upregulates (3)
524959	TAP1	Activated	2.931	Upregulates (2)
511023	STAT2	Activated	1.95	Upregulates (3)
510814	STAT1	Activated	3.02	Upregulates (8)
518795	SOCS1	Activated	5.395	Upregulates (1)
532442	RTP4	Activated	411.402	Upregulates (1)
506415	RSAD2	Activated	2258.91	Upregulates (7)
534407	RIPK2	Activated	1.642	Upregulates (1)
509857	PSME2	Activated	1.827	Upregulates (1)
510041	PSME1	Activated	1.544	Upregulates (1)
510593	PSMB9	Activated	2.182	Upregulates (1)
282013	PSMB8	Activated	1.683	Upregulates (1)
540789	PARP14	Activated	10.681	Upregulates (1)
513185	PARP12	Activated	4.373	Upregulates (2)
529660	OAS2	Activated	807.51	Upregulates (3)
347699	OAS1	Activated	1591.74	Upregulates (7)
511280	NMI	Activated	2.085	Upregulates (1)
520472	NAMPT	Activated	2.403	Upregulates (1)
280873	MX2	Activated	895.497	Upregulates (1)
280872	MX1	Activated	967.82	Upregulates (1)
506604	ISG20	Activated	6.848	Upregulates (3)
281871	ISG15	Activated	1033.69	Upregulates (9)
509855	IRF9	Activated	56.964	Upregulates (1)
100125591	IRF7	Activated	6.14	Upregulates (21)
789216	IRF1	Activated	4.814	Upregulates (1)
615030	IL15RA	Activated	1.873	Upregulates (1)
615833	IFITM1	Activated	7.398	Upregulates (1)
509678	IFIT3	Activated	115.867	Upregulates (4)
527528	IFIT2	Activated	2354.2	Upregulates (4)
100139670	IFIT1	Activated	293.877	Upregulates (2)
535490	IFIH1	Activated	50.949	Upregulates (2)
512913	IFI6	Activated	29.063	Upregulates (1)
508347	IFI44L	Activated	2010.72	Upregulates (1)
508348	IFI44	Activated	1254.39	Upregulates (1)
510697	IFI35	Activated	3.375	Upregulates (1)
514373	HERC5	Activated	5.461	Upregulates (1)
512486	GBP1	Activated	138.798	Upregulates (1)
508378	DHX58	Activated	46.671	Upregulates (4)
504760	DDX58	Activated	18.602	Upregulates (4)
504336	DAXX	Activated	1.729	Upregulates (1)
615107	CXCL10	Activated	20.937	Upregulates (13)
784304	CMPK2	Activated	34.16	Upregulates (2)
286849	CD40	Activated	2.325	Upregulates (1)
327712	CCL5	Activated	96.114	Upregulates (5)
338039	CASP4	Activated	3.9	Upregulates (1)
505134	ADAR	Activated	4.617	Upregulates (1)
